# Supplementary material for: Paleoproteomic evidence reveals dairying supported prehistoric occupation of the highland Tibetan Plateau
Source: Sci Adv. 2023 Apr 12;9(15):eadf0345. doi: 10.1126/sciadv.adf0345 (PMC10096579; doi:10.1126/sciadv.adf0345)
Supplement: Supplementary file 2 — Datasets S1 to S4 [file sciadv.adf0345_datasets_s1_to_s4.zip]

Archive with 1 entries (1 files):
- adf0345_Datasets_S1_to_S4.xlsx
