# Supplementary material for: Paleoproteomic evidence reveals dairying supported prehistoric occupation of the highland Tibetan Plateau
Source: Sci Adv. 2023 Apr 12;9(15):eadf0345. doi: 10.1126/sciadv.adf0345 (PMC10096579; doi:10.1126/sciadv.adf0345)
Supplement: Supplementary file 2 — Datasets S1 to S4 [file sciadv.adf0345_datasets_s1_to_s4.zip › adf0345_Datasets_S1_to_S4.xlsx]

## Sheet: Dataset S1
	Supplementary Dataset S1: Previously published domesticated animal bone evidence from archaeological sites on the Tibetan Plateau
	Region	Site name	Date	Period	Latitude	Longtitude	Elevation (masl)	Elevation Range	Domesiticated bone evidence	Reference
	Tibet	Butaxiongqu	758–416 BC	< 1000 BC	31.9712	90.8464	4650	>3500	Ovis aries, Capra hircus, Equus caballus, Canis familiaris	Zhang et al. 2015 (94)
	Tibet	Gurujia	AD 100–240	< 1000 BC	31.129	80.641	4300	>3500	Bos sp., Ovis aries, Capra hircus, Equus caballus, Canis familiaris	Tong 2014 (95)
	Tibet	Kaerdong	AD 220–880	< 1000 BC	31.1449	80.6571	4300	>3500	Ovis aries, Capra hircus, Bos grunniens, Equus caballus	Song et al. 2017 (96)
	Qinghai	Pukargongma	1048–836 BC	< 1000 BC	33.8086	95.6778	4177	>3500	Ovis aries/Capra hircus	He et al. 2017 (77)
	Tibet	Piyang	AD 100–200	< 1000 BC	31.6835	79.7976	4168	>3500	Caprinae, Bos sp., Equus sp.	SCU 2008 (75)
	Tibet	Gelintang	811–597 BC	< 1000 BC	31.6785	79.8019	4150	>3500	Caprinae, Bos sp., Equus caballus	SCU 2008 (75)
	Nepal	Samdzong	AD 450	< 1000 BC	29.2267	84.0282	3990	>3500	Caprinae, Equidae, Bos grunniens	Aldenderfer and Eng 2016 (97)
	Tibet	Gepaseru	1800-1 BC	> 1000BC	31.5617	79.8122	3943	>3500	Bos sp., Ovis aries, Capra hircus, Equus caballus	Tashi et al. 2022 (11)
	Qinghai	Labu	AD 552–640	< 1000 BC	33.2641	97.1381	3893	>3500	Medial mammal	Ren et al. 2018 (98)
	Nepal	Malari	384 BC–AD 118	< 1000 BC	30.6833	79.9167	3800	>3500	Equus caballus	Agrawal et al. 1995 (99)
	Qinghai	Yarigei	AD 610–673	< 1000 BC	32.13	96.5112	3774	>3500	Equus caballus	Ren et al. 2018 (98)
	Tibet	Bangga	1055 BC–AD 1204	< 1000 BC	29.0871	91.7208	3715	>3500	Ovis aries, Capra hircus, Bovinae, Equidae	Lu et al. 2021 (100)
	Tibet	Quta	390 BC–AD 150	< 1000 BC	31.4838	79.7915	3710	>3500	Bos sp., Ovis aries/Capra hircus, Equus caballus	Tong 2015 (101)
	Sichuan	Jililong	475–207 BC	< 1000 BC	31.6521	99.7712	3700	>3500	Equus caballus, Canis familiaris, Bos sp.	Chen et al. 1986 (102)
	Tibet	Qugong	1513–1055 BC	> 1000BC	29.7018	91.1281	3680	>3500	Bos grunniens, Ovis aries, Canis familiaris	Zhou 1999 (103); Gao et al. 2020 (12)
	Qinghai	Gala	1002–841 BC; AD 1322–1447	< 1000 BC	33.0417	97.1894	3650	>3500	Ovis aries, Bos grunniens	Ren et al. 2018 (98)
	Sichuan	Kashahu	1497–820 BC	1500–1000 BC	31.6636	100.247	3500	3500–2500	Ovis aries/Capra hircus	Chen 2011 (104)
	Qinghai	Lagalamaerma	1412–1227 BC	1500–1000 BC	37.2792	100.151	3341	3500–2500	Ovis aries	Chen et al. 2015 (9)
	Qinghai	Shaliuheqiaodong	1747–1544 BC	>1500 BC	37.2609	100.095	3293	3500–2500	Ovis aries, Bos taurus	Chen et al. 2015 (9)
	Qinghai	Aiqingya	1502–1323 BC	1500–1000 BC	37.2918	100.079	3221	3500–2500	Ovis aries	Chen et al. 2015 (9)
	Nepal	Mebrak	400 BC–AD 50	< 1000 BC	28.8298	83.9063	3093	3500–2500	Caprinae, Equus sp.	Aldenderfer and Eng 2016 (97)
	Qinghai	Xiariyamakebu	1434–1278 BC	1500–1000 BC	36	97.46	3050	3500–2500	Bos grunniens, Bos taurus, Ovis aries, Equus caballus	Dong et al. 2016 (105)
	Qinghai	Caodalianhuxi	1423–912 BC	1500–1000 BC	37.0873	100.444	3049	3500–2500	Ovis aries, Bos taurus, Equus caballus	Chen et al. 2015 (52)
	Qinghai	Tawendaliha	1442–545 BC	1500–1000 BC	36.17	97.4	2861	3500–2500	Bos grunniens, Bos taurus, Ovis aries, Equus caballus, Canis familiaris	Dong et al. 2016 (105)
	Qinghai	Talitaliha	1109–916 BC	1500–1000 BC	36.43	96.43	2799	3500–2500	Bos sp., Ovis aries, Equus caballus	Dong et al. 2016 (105)
	Sichuan	Ashaonao	1400 BC–AD 1	1500–1000 BC	33.2391	103.916	2600	3500–2500	Capra hircus, Bos taurus, Caprinae, possibly Equus caballus, possibly Sus domesticus	Zhang et al. 2017 (106)
	Sichuan	Shidaqiu	206 BC–AD 220	< 1000BC	31.9167	102.1	2500	3500–2500	Bos taurus, Capra sp., Sus domesticus	He 2012 (107)
	Sichuan	Laolongtou	206 BC–AD 25	< 1000 BC	27.4706	101.578	2414	<2500	Equus caballus, Ovis aries/Capra hircus	Liu and Tang 2006 (108)
	Qinghai	Changning	2300–1500 BC	>1500 BC	36.8	101.733	2405	<2500	Ovis aries, Capra hircus, Bos taurus, Sus domesticus, Canis familiaris	Li 2012 (109)
	Qinghai	Jinchankou	2000–1500 BC	>1500 BC	36.9231	102.536	2309	<2500	Sus domesticus, Ovis aries/Capra hircus, Bos taurus, Ovis aries, Capra hircus, Canis familiaris	Ren 2017 (110)
	Qinghai	Gongshijia	1880–1533 BC	>1500 BC	35.9	102.3	2074	<2500	Ovis aries, Bos taurus, Sus domesticus	Chen et al. 2015 (9)
	Gansu	Xujianian	1200–1100 BC	1500–1000 BC	35.2062	103.806	2007	<2500	Bos taurus, Capra hircus/Ovis aries, Sus domesticus, Equus caballus	Yuan and Yang 2006 (111)
	Gansu	Qijiaping	1600–1400 BC	1500–1000 BC	35.4967	103.833	1938	<2500	Sus domesticus, Canis familiaris, Ovis aries, Capra hircus, Ovis aries/Capra hircus, Bos taurus	Brunson et al. 2020 (112)
	Gansu	Dayatou	1900–1750 BC	>1500 BC	35.4951	103.854	1875	<2500	Sus domesticus, Ovis aries, Ovis aries/Capra hircus, Bos taurus	Brunson et al. 2020 (112)
	Gansu	Sanbadongzi	1900–1400 BC	>1500 BC	39.3767	98.8458	1858	<2500	Ovis aries/Capra hircus, Ovis aries, Sus domesticus, Bos taurus, Equus caballus	Wang 2017 (113)
	Gansu	Huizuiwa	1200–900 BC	1500–1000 BC	35.6776	103.725	1846	<2500	Sus domesticus, Canis familiaris, Ovis aries, Capra hircus, Bos taurus	Brunson et al. 2020 (112)
	Gansu	Ganguya	1800–1500 BC	>1500 BC	39.3831	98.8503	1830	<2500	Sus domesticus, Ovis aries, Capra hircus, Bos taurus, Equus caballus	Fu 2016 (114)
	Gansu	Donghuishan	1600–1300 BC	1500–1000 BC	38.65	100.726	1825	<2500	Sus domesticus, Canis familiaris, Ovis aries/Capra hircus	Qi 1998 (115)
	Gansu	Qinweijia	2000–1600 BC	>1500 BC	35.756	103.149	1814	<2500	Sus domesticus, Canis familiaris, Bos taurus, Ovis aries/Capra hircus	Brunson et al. 2020 (112)
	Qinghai	Wenjia	1519–936 BC	1500–1000 BC	35.8247	102.879	1813	<2500	Ovis aries	Chen et al. 2015 (9)
	Qinghai	Lajia	2300–1900 BC	>1500 BC	35.86	102.81	1800	<2500	Sus domesticus, Canis familiaris, Bos taurus, Ovis aries, Capra hircus	Lu and Yuan 2018 (116)
	Gansu	Mozuizi	2400–2200 BC	>1500 BC	37.7851	102.656	1775	<2500	Sus domesticus, Bos taurus, Ovis aries, possibly Capra hircus	Brunson et al. 2020 (112)
	Gansu	Dahezhuang	2000–1600 BC	>1500 BC	35.7577	103.148	1770	<2500	Sus domesticus, Ovis aries/Capra hircus, Bos taurus, Equus caballus, Canis familiaris	Brunson et al. 2020 (112)
	Gansu	Huoshaogou	1700–1500 BC	>1500 BC	39.9628	97.6512	1760	<2500	Sus domesticus, Canis familiaris, Bos taurus, Ovis aries/Capra hircus, Equus caballus, Camelus bactrianus	Brunson et al. 2020 (112)
	Gansu	Huangniangniangtai	2000–1500 BC	>1500 BC	37.9442	102.606	1520	<2500	Sus domesticus, Canis familiaris, Bos taurus, Ovis aries	Brunson et al. 2020 (112)
	Gansu	Xichengyi	1750–1500 BC	>1500 BC	39.0293	100.346	1467	<2500	Ovis aries, Bovinae, Sus domesticus, Canis familiaris	Song et al. 2016 (117)

## Sheet: Dataset S2
	Supplementary Dataset S2: OSSD assessment data for each studied individual
	Lab ID	Context ID	Site name	Sample size (mg)	City/prefecture	Landuse catergory	Time period	Common contaminants	Lab contaminants	Oral microbiome	Human immune response	Total protein IDS Mascot OSSD*	% Authentic†	Pass OSSD‡	Milk proteins
	DA794	2017LZTCM1-60	Thing	10	Shannan	Arable	Late Neolithic	4	2	0	2	8	25	NO	NO
	DA740	2017LZTCM1-64	Thing	9	Shannan	Arable	Late Neolithic	3	1	0	0	4	0	NO	NO
	DA793	2017ZGM2	Gepaseru	5.4	Ngari	Non-arable	Late Neolithic	10	3	95	11	119	89.0756	YES	YES
	DA736	2019ZGM6	Gepaseru	6	Ngari	Non-arable	Late Neolithic	3	2	12	7	24	79.1667	YES	NO
	DA799	1999ZPGM6	Gelintang	6.3	Ngari	Non-arable	Early Metal Age	1	2	0	1	4	25	NO	NO
	DA870	1999ZPGM7	Gelintang	5.5	Ngari	Non-arable	Early Metal Age	2	2	4	5	13	69.2308	NO	NO
	DA798	2002XCKM3	Redilong	14	Qamdo	Arable	Early Metal Age	0	2	0	0	2	0	NO	NO
	DA889	2003LWZLJM6	Neu Lacok	5	Lhasa	Arable	Early Metal Age	4	2	62	7	75	92	YES	NO
	DA796	2013QZPGM2	Pukar Gongma	7.2	Yushu	Non-arable	Early Metal Age	9	2	174	11	196	94.3878	YES	NO
	DA797	2013QZPGM5	Pukar Gongma	5.9	Yushu	Non-arable	Early Metal Age	8	3	144	11	166	93.3735	YES	YES
	DA869	2013QZPGM6	Pukar Gongma	6.9	Yushu	Non-arable	Early Metal Age	9	2	168	11	190	94.2105	YES	YES
	DA795	2016LBQAM5	Agangrong	8	Nyingchi	Arable	Early Metal Age	0	2	3	6	11	81.8182	NO	NO
	DA738	2017LBQAM13	Agangrong	6.8	Nyingchi	Arable	Early Metal Age	7	2	124	10	143	93.7063	YES	NO
	DA800	2017ZGM10	Gepaseru	10	Ngari	Non-arable	Early Metal Age	2	2	5	5	14	71.4286	NO	NO
	DA804	2017ZSM6	Sangda Longo	6.8	Ngari	Non-arable	Early Metal Age	1	2	100	10	113	97.3451	YES	NO
	DA885	2017ZSM7	Sangda Longo	9	Ngari	Non-arable	Early Metal Age	2	1	0	0	3	0	NO	NO
	DA742	2018BOM5	Ounie	11.5	Nagqu	Non-arable	Early Metal Age	7	2	126	11	146	93.8356	YES	YES
	DA872	2018ZGM1	Gepaseru	10	Ngari	Non-arable	Early Metal Age	3	3	10	7	23	73.913	YES	NO
	DA877	2018ZPJM7	Jiweng	6.9	Ngari	Non-arable	Early Metal Age	12	2	140	12	166	91.5663	YES	NO
	DA880	2018ZSEM3	Sangda Longo	8	Ngari	Non-arable	Early Metal Age	4	3	12	9	28	75	YES	YES
	DA882	2018ZSM5	Sangda Longo	10	Ngari	Non-arable	Early Metal Age	2	2	10	8	22	81.8182	YES	NO
	DA881	2018ZSWM3	Sangda Longo	9	Ngari	Non-arable	Early Metal Age	5	2	41	8	56	87.5	YES	YES
	DA807	2019BZM2	Zhajiongema	8	Nagqu	Non-arable	Early Metal Age	6	2	3	6	17	52.9412	NO	NO
	DA739	2019LYJQM1	Chugong	8.6	Nyingchi	Arable	Early Metal Age	8	3	79	10	100	89	YES	NO
	DA803	2019LYJQM6	Chugong	9.4	Nyingchi	Arable	Early Metal Age	3	2	35	5	45	88.8889	YES	NO
	DA808	2019QLSZM1	Khunglung Satra	8.8	Ngari	Non-arable	Early Metal Age	10	2	155	12	179	93.2961	YES	YES
	DA874	2019RRNCG	Nubda	10	Xigaze	Arable	Early Metal Age	5	2	15	6	28	75	YES	NO
	DA737	2019RRNCM1	Nubda	15.4	Xigaze	Arable	Early Metal Age	3	2	54	10	69	92.7536	YES	NO
	DA875	2019RRNCM4	Nubda	12.5	Xigaze	Arable	Early Metal Age	5	2	87	10	104	93.2692	YES	NO
	DA873	2019ZGM4	Gepaseru	9.8	Ngari	Non-arable	Early Metal Age	1	1	0	0	2	0	NO	NO
	DA871	2019ZGM7	Gepaseru	10	Ngari	Non-arable	Early Metal Age	2	2	2	6	12	66.6667	NO	NO
	DA735	2019ZMM1	Malang	5.6	Ngari	Non-arable	Early Metal Age	13	3	178	12	206	92.233	YES	YES
	DA883	2019ZSEM25	Sangda Longo	9.1	Ngari	Non-arable	Early Metal Age	7	2	61	10	80	88.75	YES	NO
	DA805	2019ZSEM26:129	Sangda Longo	6.9	Ngari	Non-arable	Early Metal Age	6	3	14	6	29	68.9655	YES	NO
	DA886	2019ZSEM26:179	Sangda Longo	6.9	Ngari	Non-arable	Early Metal Age	5	2	10	4	21	66.6667	NO	NO
	DA806	2019ZSEM26:182	Sangda Longo	8.9	Ngari	Non-arable	Early Metal Age	5	2	7	8	22	68.1818	YES	NO
	DA887	2019ZSEM26:184	Sangda Longo	10	Ngari	Non-arable	Early Metal Age	2	1	0	0	3	0	NO	NO
	DA888	2019ZSEM26:211	Sangda Longo	8.3	Ngari	Non-arable	Early Metal Age	5	3	31	10	49	83.6735	YES	NO
	DA884	2019ZSEM31	Sangda Longo	10.3	Ngari	Non-arable	Early Metal Age	5	3	2	2	12	33.3333	NO	NO
	DA741	2019ZSM28	Sangda Longo	7.7	Ngari	Non-arable	Early Metal Age	4	2	21	10	37	83.7838	YES	YES
	DA746	Blank	-	0	-	-	-	0	1	0	0	1	0	NO	NO
	DA802	Blank	-	0	-	-	-	2	1	0	0	3	0	NO	NO
	DA811	Blank	-	0	-	-	-	0	1	0	0	1	0	NO	NO
	DA879	Blank	-	0	-	-	-	3	1	3	0	7	42.8571	NO	NO
	DA891	Blank	-	0	-	-	-	4	1	0	0	5	0	NO	NO
	DA745	Bone control	-	3	-	-	-	3	3	1	1	8	25	NO	NO
	DA801	Bone control	-	2.9	-	-	-	2	2	0	0	4	0	NO	NO
	DA810	Bone control	-	2.8	-	-	-	3	2	0	0	5	0	NO	NO
	DA878	Bone control	-	3	-	-	-	4	2	3	2	11	45.4545	NO	NO
	DA890	Bone control	-	3.2	-	-	-	3	2	0	0	5	0	NO	NO
	* Proteins were filtered follwing the same criteria with milk proteins: 1) Protein FDR ≤1, protein probability ≥95; 2) Peptide FDR ≤1; 3) Each protein was supported by a minimum of two unique PSMs
	† Authentic (%)= (Oral microbiome+Human immune response) / Total OSSD proteins*100
	‡ Pass OSSD based on two criteria: 1) The quantity of OSSD proteins ≥15; 2) Authentic ≥65%

## Sheet: Dataset S3
Supplementary Dataset S3: Protein information of studied individuals and lab controls (search under OSSD)
* Proteins were filtered follwing the criteria: 1) Protein FDR ≤1, protein probability ≥95; 2) Peptide FDR ≤1; 3) Each protein was supported by a minimum of two unique PSMs
DA 735	DA 736	DA 737	DA 738	DA 739	DA 740	DA 741	DA 742	DA 745	DA 746	DA 793	DA 794	DA 795	DA 796	DA 797	DA 798	DA 799	DA 800	DA 801	DA 802	DA 803	DA 804	DA805	DA806	DA807	DA808	DA810	DA811	DA869	DA870	DA871	DA872	DA873	DA874	DA875	DA877	DA878	DA879	DA880	DA881	DA882	DA883	DA884	DA885	DA886	DA887	DA888	DA889	DA890	DA891
>tr|A8AVD3|A8AVD3_STRGC_BACT_ORAL_MICRO	>sp|P00761|TRYP_PIG_LAB_CONT_MAM	>tr|F9PKY4|F9PKY4_9ACTO_BACT_ORAL_MICRO	>sp|P23033|CH60_TREPA_BACT_COMM_CONT	>tr|F9PKY4|F9PKY4_9ACTO_BACT_ORAL_MICRO	>sp|P02452|CO1A1_HUMAN_COL_MAM_COMM_CONT	>sp|P59665|DEF1_HUMAN_MAM_IMMUNE	>tr|F9PWR2|F9PWR2_9STRE_BACT_ORAL_MICRO	>sp|P01008|ANT3_HUMAN_MAM_IMMUNE	>sp|P00761|TRYP_PIG_LAB_CONT_MAM	>sp|P59665|DEF1_HUMAN_MAM_IMMUNE	>sp|P08123|CO1A2_HUMAN_COL_MAM_COMM_CONT	>tr|G8UKK9|G8UKK9_TANFA_BACT_ORAL_MICRO	>tr|A8AY77|A8AY77_STRGC_BACT_ORAL_MICRO	>tr|C8NHL5|C8NHL5_9LACT_BACT_ORAL_MICRO	>sp|P00761|TRYP_PIG_LAB_CONT_MAM	>sp|P08123|CO1A2_HUMAN_COL_MAM_COMM_CONT	>sp|P08123|CO1A2_HUMAN_COL_MAM_COMM_CONT	>sp|P08123|CO1A2_HUMAN_COL_MAM_COMM_CONT	>sp|P08123|CO1A2_HUMAN_COL_MAM_COMM_CONT	>tr|F9PJU9|F9PJU9_9ACTO_BACT_ORAL_MICRO	>tr|Q7MXJ7|Q7MXJ7_PORGI_BACT_ORAL_MICRO	>tr|C8NDM8|C8NDM8_9LACT_BACT_ORAL_MICRO	>tr|F9PJV3|F9PJV3_9ACTO_BACT_ORAL_MICRO	>tr|F9PVX4|F9PVX4_9STRE_BACT_ORAL_MICRO	>tr|F9PGM1|F9PGM1_9ACTO_BACT_ORAL_MICRO	>sp|P02769|ALBU_BOVIN_LAB_CONT_MAM	>sp|P00761|TRYP_PIG_LAB_CONT_MAM	>sp|Q7MU77|PGK_PORGI_BACT_ORAL_MICRO	>tr|F9PK61|F9PK61_9ACTO_BACT_ORAL_MICRO	>sp|P06702|S10A9_HUMAN_MAM_IMMUNE	>sp|P08246|ELNE_HUMAN_MAM_IMMUNE	>sp|P00761|TRYP_PIG_LAB_CONT_MAM	>tr|F9PI70|F9PI70_9ACTO_BACT_ORAL_MICRO	>tr|C8NFU1|C8NFU1_9LACT_BACT_ORAL_MICRO	>tr|C8NH27|C8NH27_9LACT_BACT_ORAL_MICRO	>sp|P59665|DEF1_HUMAN_MAM_IMMUNE	>tr|F9PNE1|F9PNE1_9ACTO_BACT_ORAL_MICRO	>tr|A8AUR7|A8AUR7_STRGC_BACT_ORAL_MICRO	>tr|Q73KE8|Q73KE8_TREDE_BACT_ORAL_MICRO	>sp|P61626|LYSC_HUMAN_MAM_IMMUNE	>tr|F9PIK8|F9PIK8_9ACTO_BACT_ORAL_MICRO	>sp|P0A6F5|CH60_ECOLI_BACT_COMM_CONT_COMM_CONT	>sp|P08123|CO1A2_HUMAN_COL_MAM_COMM_CONT	>sp|P42375|CH60_PORGI_BACT_ORAL_MICRO	>sp|P08123|CO1A2_HUMAN_COL_MAM_COMM_CONT	>tr|C8NEH2|C8NEH2_9LACT_BACT_ORAL_MICRO	>tr|F9PM68|F9PM68_9ACTO_BACT_ORAL_MICRO	>sp|P00761|TRYP_PIG_LAB_CONT_MAM	>sp|P00761|TRYP_PIG_LAB_CONT_MAM
>sp|P23033|CH60_TREPA_BACT_COMM_CONT	>sp|P02768|ALBU_HUMAN_LAB_CONT_MAM	>tr|F9PNP4|F9PNP4_9ACTO_BACT_ORAL_MICRO	>tr|A0A166BNV7|A0A166BNV7_9EURY_BACT_ORAL_MICRO	>tr|F9PI63|F9PI63_9ACTO_BACT_ORAL_MICRO	>sp|P08123|CO1A2_HUMAN_COL_MAM_COMM_CONT	>tr|F9HFS5|F9HFS5_9STRE_BACT_ORAL_MICRO	>tr|F9PK40|F9PK40_9ACTO_BACT_ORAL_MICRO	>sp|P02452|CO1A1_HUMAN_COL_MAM_COMM_CONT		>tr|F9PK75|F9PK75_9ACTO_BACT_ORAL_MICRO	>sp|P13645|K1C10_HUMAN_COMM_CONT_MAM	>sp|P05109|S10A8_HUMAN_MAM_IMMUNE	>sp|A8AXG9|RL10_STRGC_BACT_ORAL_MICRO	>sp|A8AWA0|EFTU_STRGC_BACT_ORAL_MICRO	>sp|P02768|ALBU_HUMAN_LAB_CONT_MAM	>sp|P00761|TRYP_PIG_LAB_CONT_MAM	>tr|F9PGT7|F9PGT7_9ACTO_BACT_ORAL_MICRO	>sp|P02452|CO1A1_HUMAN_COL_MAM_COMM_CONT	>sp|P00761|TRYP_PIG_LAB_CONT_MAM	>sp|P01008|ANT3_HUMAN_MAM_IMMUNE	>sp|A8AY46|ENO_STRGC_BACT_ORAL_MICRO	>tr|F9PIK5|F9PIK5_9ACTO_BACT_ORAL_MICRO	>sp|P05164|PERM_HUMAN_MAM_IMMUNE	>tr|C8NDM8|C8NDM8_9LACT_BACT_ORAL_MICRO	>tr|F9PI44|F9PI44_9ACTO_BACT_ORAL_MICRO	>sp|P02452|CO1A1_HUMAN_COL_MAM_COMM_CONT		>tr|G8UIZ9|G8UIZ9_TANFA_BACT_ORAL_MICRO	>tr|F9PK62|F9PK62_9ACTO_BACT_ORAL_MICRO	>sp|P01008|ANT3_HUMAN_MAM_IMMUNE	>tr|F9PJU9|F9PJU9_9ACTO_BACT_ORAL_MICRO	>sp|P08123|CO1A2_HUMAN_COL_MAM_COMM_CONT	>sp|P61626|LYSC_HUMAN_MAM_IMMUNE	>tr|Q73N71|Q73N71_TREDE_BACT_ORAL_MICRO	>tr|F9PJT2|F9PJT2_9ACTO_BACT_ORAL_MICRO	>tr|F9PK40|F9PK40_9ACTO_BACT_ORAL_MICRO	>tr|F9PNQ6|F9PNQ6_9ACTO_BACT_ORAL_MICRO	>sp|P01024|CO3_HUMAN_MAM_IMMUNE	>tr|S3L148|S3L148_TREMA_BACT_ORAL_MICRO	>tr|A8AUR7|A8AUR7_STRGC_BACT_ORAL_MICRO	>tr|C8NEH2|C8NEH2_9LACT_BACT_ORAL_MICRO	>tr|A0A166BMG7|A0A166BMG7_9EURY_BACT_ORAL_MICRO	>sp|P02452|CO1A1_HUMAN_COL_MAM_COMM_CONT	>tr|Q73R34|Q73R34_TREDE_BACT_ORAL_MICRO	>sp|P00761|TRYP_PIG_LAB_CONT_MAM	>sp|Q73K92|CLPB_TREDE_BACT_ORAL_MICRO	>tr|F9PGL4|F9PGL4_9ACTO_BACT_ORAL_MICRO	>sp|P08123|CO1A2_HUMAN_COL_MAM_COMM_CONT	>sp|P08123|CO1A2_HUMAN_COL_MAM_COMM_CONT
>sp|Q7MTL1|EFG_PORGI_BACT_ORAL_MICRO	>sp|P04264|K2C1_HUMAN_COMM_CONT_MAM	>tr|F9PI63|F9PI63_9ACTO_BACT_ORAL_MICRO	>sp|Q8NRS1|ENO_CORGL_BACT_COMM_CONT	>tr|F9PGH5|F9PGH5_9ACTO_BACT_ORAL_MICRO	>sp|P00761|TRYP_PIG_LAB_CONT_MAM	>sp|P05109|S10A8_HUMAN_MAM_IMMUNE	>tr|F9PNP4|F9PNP4_9ACTO_BACT_ORAL_MICRO	>sp|P02769|ALBU_BOVIN_LAB_CONT_MAM		>sp|P05109|S10A8_HUMAN_MAM_IMMUNE	>sp|P00761|TRYP_PIG_LAB_CONT_MAM	>tr|F9PK61|F9PK61_9ACTO_BACT_ORAL_MICRO	>tr|Q7MWP8|Q7MWP8_PORGI_BACT_ORAL_MICRO	>tr|A8AYD7|A8AYD7_STRGC_BACT_ORAL_MICRO		>sp|P02768|ALBU_HUMAN_LAB_CONT_MAM	>sp|P01008|ANT3_HUMAN_MAM_IMMUNE	>sp|P00761|TRYP_PIG_LAB_CONT_MAM	>sp|P13645|K1C10_HUMAN_COMM_CONT_MAM	>tr|F9PKF3|F9PKF3_9ACTO_BACT_ORAL_MICRO	>tr|F9PIU4|F9PIU4_9ACTO_BACT_ORAL_MICRO	>tr|F9PJT6|F9PJT6_9ACTO_BACT_ORAL_MICRO	>tr|Q7MTE2|Q7MTE2_PORGI_BACT_ORAL_MICRO	>sp|P12109|CO6A1_HUMAN_COL_MAM_COMM_CONT	>tr|F9PIH3|F9PIH3_9ACTO_BACT_ORAL_MICRO	>sp|P08123|CO1A2_HUMAN_COL_MAM_COMM_CONT		>sp|Q7MTM3|RL14_PORGI_BACT_ORAL_MICRO	>sp|P01008|ANT3_HUMAN_MAM_IMMUNE	>sp|P05109|S10A8_HUMAN_MAM_IMMUNE	>sp|P06702|S10A9_HUMAN_MAM_IMMUNE		>tr|A8AUR7|A8AUR7_STRGC_BACT_ORAL_MICRO	>tr|F9PMA5|F9PMA5_9ACTO_BACT_ORAL_MICRO	>tr|F9PMK0|F9PMK0_9ACTO_BACT_ORAL_MICRO	>sp|P00761|TRYP_PIG_LAB_CONT_MAM	>sp|P04264|K2C1_HUMAN_COMM_CONT_MAM	>sp|A8AWA0|EFTU_STRGC_BACT_ORAL_MICRO	>tr|F9PKH0|F9PKH0_9ACTO_BACT_ORAL_MICRO	>tr|F9PNP4|F9PNP4_9ACTO_BACT_ORAL_MICRO	>sp|Q73PM6|RS3_TREDE_BACT_ORAL_MICRO	>sp|P02768|ALBU_HUMAN_LAB_CONT_MAM	>sp|P00761|TRYP_PIG_LAB_CONT_MAM	>sp|Q73K92|CLPB_TREDE_BACT_ORAL_MICRO	>sp|P02452|CO1A1_HUMAN_COL_MAM_COMM_CONT	>tr|F9PHF5|F9PHF5_9ACTO_BACT_ORAL_MICRO	>tr|A8AUR7|A8AUR7_STRGC_BACT_ORAL_MICRO	>sp|P02452|CO1A1_HUMAN_COL_MAM_COMM_CONT	>sp|P04264|K2C1_HUMAN_COMM_CONT_MAM
>sp|P02756|LACB_CAPHI_MAM_DAIRY	>tr|F9PNQ6|F9PNQ6_9ACTO_BACT_ORAL_MICRO	>tr|F9PK62|F9PK62_9ACTO_BACT_ORAL_MICRO	>tr|F9PKD8|F9PKD8_9ACTO_BACT_ORAL_MICRO	>tr|F9PIC2|F9PIC2_9ACTO_BACT_ORAL_MICRO	>sp|P04264|K2C1_HUMAN_COMM_CONT_MAM	>sp|P05164|PERM_HUMAN_MAM_IMMUNE	>sp|P05109|S10A8_HUMAN_MAM_IMMUNE	>sp|P00761|TRYP_PIG_LAB_CONT_MAM		>tr|F9PI64|F9PI64_9ACTO_BACT_ORAL_MICRO	>sp|P01008|ANT3_HUMAN_MAM_IMMUNE	>tr|G8UMK7|G8UMK7_TANFA_BACT_ORAL_MICRO	>sp|Q7MU78|PCKA_PORGI_BACT_ORAL_MICRO	>tr|G8UHV2|G8UHV2_TANFA_BACT_ORAL_MICRO		>sp|P59665|DEF1_HUMAN_MAM_IMMUNE	>tr|F9PLZ7|F9PLZ7_9ACTO_BACT_ORAL_MICRO	>sp|P02769|ALBU_BOVIN_LAB_CONT_MAM		>tr|F9PKH7|F9PKH7_9ACTO_BACT_ORAL_MICRO	>tr|F9PIH1|F9PIH1_9ACTO_BACT_ORAL_MICRO	>sp|P59915|HAGA1_PORGI_BACT_ORAL_MICRO	>sp|P59915|HAGA1_PORGI_BACT_ORAL_MICRO	>sp|P59665|DEF1_HUMAN_MAM_IMMUNE	>tr|G8UJI8|G8UJI8_TANFA_BACT_ORAL_MICRO	>sp|P13942|COBA2_HUMAN_COL_MAM_COMM_CONT		>tr|F5HDQ9|F5HDQ9_PORGI_BACT_ORAL_MICRO	>sp|P59665|DEF1_HUMAN_MAM_IMMUNE	>sp|P00761|TRYP_PIG_LAB_CONT_MAM	>tr|F9PH82|F9PH82_9ACTO_BACT_ORAL_MICRO		>sp|P0A6F5|CH60_ECOLI_BACT_COMM_CONT_COMM_CONT	>sp|P23033|CH60_TREPA_BACT_COMM_CONT	>tr|F9PIH1|F9PIH1_9ACTO_BACT_ORAL_MICRO	>sp|P08123|CO1A2_HUMAN_COL_MAM_COMM_CONT	>sp|P13645|K1C10_HUMAN_COMM_CONT_MAM	>tr|F9PK40|F9PK40_9ACTO_BACT_ORAL_MICRO	>sp|Q73PN3|EFTU_TREDE_BACT_ORAL_MICRO	>tr|F9PKV1|F9PKV1_9ACTO_BACT_ORAL_MICRO	>tr|A8AY77|A8AY77_STRGC_BACT_ORAL_MICRO	>sp|P04264|K2C1_HUMAN_COMM_CONT_MAM		>tr|Q7MXP3|Q7MXP3_PORGI_BACT_ORAL_MICRO		>tr|A8AUR7|A8AUR7_STRGC_BACT_ORAL_MICRO	>tr|G8UQF7|G8UQF7_TANFA_BACT_ORAL_MICRO	>sp|P02769|ALBU_BOVIN_LAB_CONT_MAM	>sp|P02452|CO1A1_HUMAN_COL_MAM_COMM_CONT
>tr|F9PI78|F9PI78_9ACTO_BACT_ORAL_MICRO	>sp|P05164|PERM_HUMAN_MAM_IMMUNE	>sp|P61626|LYSC_HUMAN_MAM_IMMUNE	>sp|Q8GND4|OTCC_STRGC_BACT_ORAL_MICRO	>tr|F9PIK8|F9PIK8_9ACTO_BACT_ORAL_MICRO		>sp|P00761|TRYP_PIG_LAB_CONT_MAM	>tr|F9PJS4|F9PJS4_9ACTO_BACT_ORAL_MICRO	>sp|P08123|CO1A2_HUMAN_COL_MAM_COMM_CONT		>tr|F9PJT6|F9PJT6_9ACTO_BACT_ORAL_MICRO	>sp|P04264|K2C1_HUMAN_COMM_CONT_MAM	>sp|P01024|CO3_HUMAN_MAM_IMMUNE	>tr|F9PI74|F9PI74_9ACTO_BACT_ORAL_MICRO	>tr|G8UPQ3|G8UPQ3_TANFA_BACT_ORAL_MICRO			>tr|A8AUR7|A8AUR7_STRGC_BACT_ORAL_MICRO			>tr|F9PI63|F9PI63_9ACTO_BACT_ORAL_MICRO	>tr|F9PLI9|F9PLI9_9ACTO_BACT_ORAL_MICRO	>tr|A0A165ZC91|A0A165ZC91_9EURY_BACT_ORAL_MICRO	>sp|A8AXG8|RL7_STRGC_BACT_ORAL_MICRO	>sp|P05109|S10A8_HUMAN_MAM_IMMUNE	>tr|Q73PB9|Q73PB9_TREDE_BACT_ORAL_MICRO	>sp|P00761|TRYP_PIG_LAB_CONT_MAM		>tr|G8UPZ7|G8UPZ7_TANFA_BACT_ORAL_MICRO	>sp|P13645|K1C10_HUMAN_COMM_CONT_MAM	>tr|F9PK61|F9PK61_9ACTO_BACT_ORAL_MICRO	>tr|F9PLZ7|F9PLZ7_9ACTO_BACT_ORAL_MICRO		>tr|F9PN89|F9PN89_9ACTO_BACT_ORAL_MICRO	>tr|F9PI45|F9PI45_9ACTO_BACT_ORAL_MICRO	>tr|Q7MT61|Q7MT61_PORGI_BACT_ORAL_MICRO	>tr|F9PGH5|F9PGH5_9ACTO_BACT_ORAL_MICRO	>tr|F9PK61|F9PK61_9ACTO_BACT_ORAL_MICRO	>sp|P04264|K2C1_HUMAN_COMM_CONT_MAM	>tr|F9PMK0|F9PMK0_9ACTO_BACT_ORAL_MICRO	>sp|A8AWA0|EFTU_STRGC_BACT_ORAL_MICRO	>tr|S3L0M7|S3L0M7_TREMA_BACT_ORAL_MICRO	>sp|P01008|ANT3_HUMAN_MAM_IMMUNE		>sp|P0A6F5|CH60_ECOLI_BACT_COMM_CONT_COMM_CONT		>tr|S3KFP1|S3KFP1_TREMA_BACT_ORAL_MICRO	>tr|F9PJX7|F9PJX7_9ACTO_BACT_ORAL_MICRO	>sp|P13942|COBA2_HUMAN_COL_MAM_COMM_CONT	>sp|P13645|K1C10_HUMAN_COMM_CONT_MAM
>sp|P59167|RS12_STRMU_BACT_ORAL_MICRO_COMM_CONT	>sp|P02452|CO1A1_HUMAN_COL_MAM_COMM_CONT	>tr|F9PMS3|F9PMS3_9ACTO_BACT_ORAL_MICRO	>tr|C8NEI5|C8NEI5_9LACT_BACT_ORAL_MICRO	>sp|P61626|LYSC_HUMAN_MAM_IMMUNE		>tr|F9PK61|F9PK61_9ACTO_BACT_ORAL_MICRO	>tr|F9PKY4|F9PKY4_9ACTO_BACT_ORAL_MICRO	>tr|F9PNE1|F9PNE1_9ACTO_BACT_ORAL_MICRO		>tr|F9PJT0|F9PJT0_9ACTO_BACT_ORAL_MICRO	>sp|P02768|ALBU_HUMAN_LAB_CONT_MAM	>sp|P01008|ANT3_HUMAN_MAM_IMMUNE	>tr|G8UMA4|G8UMA4_TANFA_BACT_ORAL_MICRO	>sp|P0A6F5|CH60_ECOLI_BACT_COMM_CONT_COMM_CONT			>sp|P59665|DEF1_HUMAN_MAM_IMMUNE			>tr|F9PK40|F9PK40_9ACTO_BACT_ORAL_MICRO	>tr|F9PGW4|F9PGW4_9ACTO_BACT_ORAL_MICRO	>tr|F9PH82|F9PH82_9ACTO_BACT_ORAL_MICRO	>sp|P05109|S10A8_HUMAN_MAM_IMMUNE	>sp|P08123|CO1A2_HUMAN_COL_MAM_COMM_CONT	>tr|F9PKD0|F9PKD0_9ACTO_BACT_ORAL_MICRO			>tr|F9PWW2|F9PWW2_9STRE_BACT_ORAL_MICRO	>sp|P06702|S10A9_HUMAN_MAM_IMMUNE	>sp|P05164|PERM_HUMAN_MAM_IMMUNE	>tr|F9PKE0|F9PKE0_9ACTO_BACT_ORAL_MICRO		>tr|Q7MVD9|Q7MVD9_PORGI_BACT_ORAL_MICRO	>tr|F9PLI9|F9PLI9_9ACTO_BACT_ORAL_MICRO	>tr|F9PWW2|F9PWW2_9STRE_BACT_ORAL_MICRO	>sp|P02452|CO1A1_HUMAN_COL_MAM_COMM_CONT	>sp|P00761|TRYP_PIG_LAB_CONT_MAM	>sp|P08123|CO1A2_HUMAN_COL_MAM_COMM_CONT	>tr|Q8DVV3|Q8DVV3_STRMU_BACT_ORAL_MICRO_COMM_CONT	>sp|P05109|S10A8_HUMAN_MAM_IMMUNE	>sp|A8AUR6|EFG_STRGC_BACT_ORAL_MICRO	>sp|P00761|TRYP_PIG_LAB_CONT_MAM		>tr|F9PK61|F9PK61_9ACTO_BACT_ORAL_MICRO		>tr|Q8DVV3|Q8DVV3_STRMU_BACT_ORAL_MICRO_COMM_CONT	>tr|S3L0M7|S3L0M7_TREMA_BACT_ORAL_MICRO
>sp|P42375|CH60_PORGI_BACT_ORAL_MICRO	>sp|P08311|CATG_HUMAN_MAM_IMMUNE	>sp|P59915|HAGA1_PORGI_BACT_ORAL_MICRO	>tr|F9PNA2|F9PNA2_9ACTO_BACT_ORAL_MICRO	>tr|F9PMX0|F9PMX0_9ACTO_BACT_ORAL_MICRO		>tr|F9PN89|F9PN89_9ACTO_BACT_ORAL_MICRO	>sp|P02788-2|TRFL_HUMAN_MAM_IMMUNE	>sp|P13942|COBA2_HUMAN_COL_MAM_COMM_CONT		>tr|F9PLI4|F9PLI4_9ACTO_BACT_ORAL_MICRO	>sp|P01009|A1AT_HUMAN_MAM_IMMUNE	>sp|P01009|A1AT_HUMAN_MAM_IMMUNE	>tr|F9PJV3|F9PJV3_9ACTO_BACT_ORAL_MICRO	>sp|A8AVA8|DNAK_STRGC_BACT_ORAL_MICRO			>tr|F9PK61|F9PK61_9ACTO_BACT_ORAL_MICRO			>tr|F9PKH0|F9PKH0_9ACTO_BACT_ORAL_MICRO	>sp|P25806|TPR_PORGI_BACT_ORAL_MICRO	>tr|F9PN89|F9PN89_9ACTO_BACT_ORAL_MICRO	>sp|P13645|K1C10_HUMAN_COMM_CONT_MAM	>sp|P00761|TRYP_PIG_LAB_CONT_MAM	>tr|F9PGW6|F9PGW6_9ACTO_BACT_ORAL_MICRO			>tr|Q73NZ6|Q73NZ6_TREDE_BACT_ORAL_MICRO	>sp|P04264|K2C1_HUMAN_COMM_CONT_MAM	>sp|P02452|CO1A1_HUMAN_COL_MAM_COMM_CONT	>tr|F9PNQ6|F9PNQ6_9ACTO_BACT_ORAL_MICRO		>tr|G8UKP7|G8UKP7_TANFA_BACT_ORAL_MICRO	>sp|Q8GND4|OTCC_STRGC_BACT_ORAL_MICRO	>tr|F9PLS4|F9PLS4_9ACTO_BACT_ORAL_MICRO	>sp|P02769|ALBU_BOVIN_LAB_CONT_MAM	>sp|P08123|CO1A2_HUMAN_COL_MAM_COMM_CONT	>sp|P01008|ANT3_HUMAN_MAM_IMMUNE	>tr|C8NGQ8|C8NGQ8_9LACT_BACT_ORAL_MICRO	>sp|P01008|ANT3_HUMAN_MAM_IMMUNE	>tr|G8UMF2|G8UMF2_TANFA_BACT_ORAL_MICRO	>sp|P01009|A1AT_HUMAN_MAM_IMMUNE		>sp|P08123|CO1A2_HUMAN_COL_MAM_COMM_CONT		>tr|F5HDQ9|F5HDQ9_PORGI_BACT_ORAL_MICRO	>tr|C8NEH2|C8NEH2_9LACT_BACT_ORAL_MICRO
>tr|F9PKH7|F9PKH7_9ACTO_BACT_ORAL_MICRO	>tr|F9PJC7|F9PJC7_9ACTO_BACT_ORAL_MICRO	>tr|F9PNE1|F9PNE1_9ACTO_BACT_ORAL_MICRO	>sp|A8AZE1|CH60_STRGC_BACT_ORAL_MICRO	>tr|F9PK75|F9PK75_9ACTO_BACT_ORAL_MICRO		>sp|P02452|CO1A1_HUMAN_COL_MAM_COMM_CONT	>tr|F9PGH5|F9PGH5_9ACTO_BACT_ORAL_MICRO	>sp|P02768|ALBU_HUMAN_LAB_CONT_MAM		>tr|F9PNT3|F9PNT3_9ACTO_BACT_ORAL_MICRO	>sp|P02452|CO1A1_HUMAN_COL_MAM_COMM_CONT	>sp|P05164|PERM_HUMAN_MAM_IMMUNE	>tr|F9PKH7|F9PKH7_9ACTO_BACT_ORAL_MICRO	>tr|G8UJ08|G8UJ08_TANFA_BACT_ORAL_MICRO			>sp|P02452|CO1A1_HUMAN_COL_MAM_COMM_CONT			>tr|F9PN15|F9PN15_9ACTO_BACT_ORAL_MICRO	>tr|F9PGW6|F9PGW6_9ACTO_BACT_ORAL_MICRO	>sp|P06702|S10A9_HUMAN_MAM_IMMUNE	>sp|P02452|CO1A1_HUMAN_COL_MAM_COMM_CONT	>sp|P02452|CO1A1_HUMAN_COL_MAM_COMM_CONT	>tr|A8AYD5|A8AYD5_STRGC_BACT_ORAL_MICRO			>tr|S3K271|S3K271_TREMA_BACT_ORAL_MICRO	>sp|P00761|TRYP_PIG_LAB_CONT_MAM	>sp|P08123|CO1A2_HUMAN_COL_MAM_COMM_CONT	>sp|P04264|K2C1_HUMAN_COMM_CONT_MAM		>tr|C8NGQ8|C8NGQ8_9LACT_BACT_ORAL_MICRO	>tr|F9PKD8|F9PKD8_9ACTO_BACT_ORAL_MICRO	>tr|F9PL93|F9PL93_9ACTO_BACT_ORAL_MICRO	>sp|P13942|COBA2_HUMAN_COL_MAM_COMM_CONT		>tr|F9PNQ6|F9PNQ6_9ACTO_BACT_ORAL_MICRO	>sp|P02756|LACB_CAPHI_MAM_DAIRY	>sp|P05164|PERM_HUMAN_MAM_IMMUNE	>tr|F9PI06|F9PI06_9ACTO_BACT_ORAL_MICRO	>sp|P02452|CO1A1_HUMAN_COL_MAM_COMM_CONT		>sp|P05164|PERM_HUMAN_MAM_IMMUNE		>tr|F9PI06|F9PI06_9ACTO_BACT_ORAL_MICRO	>tr|S3K1W5|S3K1W5_TREMA_BACT_ORAL_MICRO
>tr|F9PXQ8|F9PXQ8_9STRE_BACT_ORAL_MICRO	>sp|P08123|CO1A2_HUMAN_COL_MAM_COMM_CONT	>tr|F9PHI8|F9PHI8_9ACTO_BACT_ORAL_MICRO	>tr|F9PI87|F9PI87_9ACTO_BACT_ORAL_MICRO	>sp|P68104|EF1A1_HUMAN_MAM_COMM_CONT		>sp|P01009|A1AT_HUMAN_MAM_IMMUNE	>tr|F9PI57|F9PI57_9ACTO_BACT_ORAL_MICRO			>tr|F9PHS9|F9PHS9_9ACTO_BACT_ORAL_MICRO		>sp|P59665|DEF1_HUMAN_MAM_IMMUNE	>tr|F9PLQ6|F9PLQ6_9ACTO_BACT_ORAL_MICRO	>tr|F9PZC9|F9PZC9_9STRE_BACT_ORAL_MICRO			>sp|P05109|S10A8_HUMAN_MAM_IMMUNE			>tr|F9PN20|F9PN20_9ACTO_BACT_ORAL_MICRO	>tr|F9PK47|F9PK47_9ACTO_BACT_ORAL_MICRO	>sp|P59665|DEF1_HUMAN_MAM_IMMUNE	>sp|P08123|CO1A2_HUMAN_COL_MAM_COMM_CONT	>sp|P01009|A1AT_HUMAN_MAM_IMMUNE	>sp|Q8DS47|RPOC_STRMU_BACT_ORAL_MICRO_COMM_CONT			>tr|Q7MWS6|Q7MWS6_PORGI_BACT_ORAL_MICRO	>tr|F9PJC7|F9PJC7_9ACTO_BACT_ORAL_MICRO	>sp|P01009|A1AT_HUMAN_MAM_IMMUNE	>tr|F9PK52|F9PK52_9ACTO_BACT_ORAL_MICRO		>tr|F5HDQ9|F5HDQ9_PORGI_BACT_ORAL_MICRO	>tr|F9PIK8|F9PIK8_9ACTO_BACT_ORAL_MICRO	>sp|Q8GND4|OTCC_STRGC_BACT_ORAL_MICRO	>tr|F9PNE1|F9PNE1_9ACTO_BACT_ORAL_MICRO		>sp|P05164|PERM_HUMAN_MAM_IMMUNE	>tr|S3K1W5|S3K1W5_TREMA_BACT_ORAL_MICRO	>tr|F9PNQ6|F9PNQ6_9ACTO_BACT_ORAL_MICRO	>tr|F9PKD8|F9PKD8_9ACTO_BACT_ORAL_MICRO	>sp|P13645|K1C10_HUMAN_COMM_CONT_MAM		>sp|P04264|K2C1_HUMAN_COMM_CONT_MAM		>tr|F9PKY4|F9PKY4_9ACTO_BACT_ORAL_MICRO	>tr|S3K275|S3K275_TREMA_BACT_ORAL_MICRO
>tr|F9PNE7|F9PNE7_9ACTO_BACT_ORAL_MICRO	>sp|P01008|ANT3_HUMAN_MAM_IMMUNE	>tr|F9PJT0|F9PJT0_9ACTO_BACT_ORAL_MICRO	>tr|F9HFS5|F9HFS5_9STRE_BACT_ORAL_MICRO	>tr|F9PNE1|F9PNE1_9ACTO_BACT_ORAL_MICRO		>sp|P67975|LACB_OVIMU_MAM_DAIRY	>tr|F9PIC2|F9PIC2_9ACTO_BACT_ORAL_MICRO			>tr|F9PNV3|F9PNV3_9ACTO_BACT_ORAL_MICRO		>sp|P00761|TRYP_PIG_LAB_CONT_MAM	>tr|Q7MVI8|Q7MVI8_PORGI_BACT_ORAL_MICRO	>tr|F9PVN2|F9PVN2_9STRE_BACT_ORAL_MICRO			>sp|P05164|PERM_HUMAN_MAM_IMMUNE			>tr|F9PJD7|F9PJD7_9ACTO_BACT_ORAL_MICRO	>tr|F9PIG1|F9PIG1_9ACTO_BACT_ORAL_MICRO	>tr|F9HH52|F9HH52_9STRE_BACT_ORAL_MICRO	>sp|P01009|A1AT_HUMAN_MAM_IMMUNE	>sp|P04264|K2C1_HUMAN_COMM_CONT_MAM	>sp|A8AZJ8|RL17_STRGC_BACT_ORAL_MICRO			>sp|P0C934|DHE2_PORGI_BACT_ORAL_MICRO	>tr|F9PNE1|F9PNE1_9ACTO_BACT_ORAL_MICRO	>sp|P59915|HAGA1_PORGI_BACT_ORAL_MICRO	>tr|F9PI58|F9PI58_9ACTO_BACT_ORAL_MICRO		>sp|P00761|TRYP_PIG_LAB_CONT_MAM	>tr|F9PGL4|F9PGL4_9ACTO_BACT_ORAL_MICRO	>sp|P95787|ATPA_STRMU_BACT_ORAL_MICRO_COMM_CONT	>sp|P01008|ANT3_HUMAN_MAM_IMMUNE		>tr|F9PK62|F9PK62_9ACTO_BACT_ORAL_MICRO	>sp|P67975|LACB_OVIMU_MAM_DAIRY	>tr|F9PJC7|F9PJC7_9ACTO_BACT_ORAL_MICRO	>sp|Q8GND4|OTCC_STRGC_BACT_ORAL_MICRO	>sp|P08123|CO1A2_HUMAN_COL_MAM_COMM_CONT		>sp|P13645|K1C10_HUMAN_COMM_CONT_MAM		>tr|F9PK40|F9PK40_9ACTO_BACT_ORAL_MICRO	>tr|F9PHP7|F9PHP7_9ACTO_BACT_ORAL_MICRO
>sp|Q73K92|CLPB_TREDE_BACT_ORAL_MICRO	>tr|F9PNE1|F9PNE1_9ACTO_BACT_ORAL_MICRO	>sp|P02788-2|TRFL_HUMAN_MAM_IMMUNE	>tr|F9PN15|F9PN15_9ACTO_BACT_ORAL_MICRO	>tr|F9PMY1|F9PMY1_9ACTO_BACT_ORAL_MICRO		>tr|F9PNQ6|F9PNQ6_9ACTO_BACT_ORAL_MICRO	>tr|F9PIK8|F9PIK8_9ACTO_BACT_ORAL_MICRO			>tr|F9PIC2|F9PIC2_9ACTO_BACT_ORAL_MICRO		>sp|P02768|ALBU_HUMAN_LAB_CONT_MAM	>tr|F9PNC4|F9PNC4_9ACTO_BACT_ORAL_MICRO	>sp|A8AUJ7|VATA_STRGC_BACT_ORAL_MICRO			>sp|P02768|ALBU_HUMAN_LAB_CONT_MAM			>sp|P08311|CATG_HUMAN_MAM_IMMUNE	>tr|F9PJQ8|F9PJQ8_9ACTO_BACT_ORAL_MICRO	>sp|P02452|CO1A1_HUMAN_COL_MAM_COMM_CONT	>sp|P01024|CO3_HUMAN_MAM_IMMUNE	>tr|S3L0M7|S3L0M7_TREMA_BACT_ORAL_MICRO	>sp|P0C934|DHE2_PORGI_BACT_ORAL_MICRO			>tr|Q7MWD5|Q7MWD5_PORGI_BACT_ORAL_MICRO	>sp|P01009|A1AT_HUMAN_MAM_IMMUNE	>sp|P59665|DEF1_HUMAN_MAM_IMMUNE	>sp|P05109|S10A8_HUMAN_MAM_IMMUNE		>sp|P02768|ALBU_HUMAN_LAB_CONT_MAM	>tr|C8NEH2|C8NEH2_9LACT_BACT_ORAL_MICRO	>tr|Q8DTL8|Q8DTL8_STRMU_BACT_ORAL_MICRO_COMM_CONT	>sp|P04264|K2C1_HUMAN_COMM_CONT_MAM		>sp|P02768|ALBU_HUMAN_LAB_CONT_MAM	>sp|Q8GND4|OTCC_STRGC_BACT_ORAL_MICRO	>sp|P02768|ALBU_HUMAN_LAB_CONT_MAM	>tr|Q7MT61|Q7MT61_PORGI_BACT_ORAL_MICRO	>sp|P02769|ALBU_BOVIN_LAB_CONT_MAM		>sp|P59665|DEF1_HUMAN_MAM_IMMUNE		>sp|P61626|LYSC_HUMAN_MAM_IMMUNE	>tr|C8NEI5|C8NEI5_9LACT_BACT_ORAL_MICRO
>sp|Q8GND4|OTCC_STRGC_BACT_ORAL_MICRO	>tr|F9PGT7|F9PGT7_9ACTO_BACT_ORAL_MICRO	>tr|F9PI56|F9PI56_9ACTO_BACT_ORAL_MICRO	>tr|F9PKY4|F9PKY4_9ACTO_BACT_ORAL_MICRO	>tr|F9PHI8|F9PHI8_9ACTO_BACT_ORAL_MICRO		>sp|P04264|K2C1_HUMAN_COMM_CONT_MAM	>sp|P01024|CO3_HUMAN_MAM_IMMUNE			>tr|F9PLQ6|F9PLQ6_9ACTO_BACT_ORAL_MICRO			>tr|F9PI89|F9PI89_9ACTO_BACT_ORAL_MICRO	>tr|A0A166BMX3|A0A166BMX3_9EURY_BACT_ORAL_MICRO			>sp|P01009|A1AT_HUMAN_MAM_IMMUNE			>sp|P01009|A1AT_HUMAN_MAM_IMMUNE	>tr|A0A162GKD0|A0A162GKD0_9EURY_BACT_ORAL_MICRO	>tr|F9PK61|F9PK61_9ACTO_BACT_ORAL_MICRO	>sp|P04264|K2C1_HUMAN_COMM_CONT_MAM	>sp|P01008|ANT3_HUMAN_MAM_IMMUNE	>tr|F9PXH0|F9PXH0_9STRE_BACT_ORAL_MICRO			>tr|G8ULP2|G8ULP2_TANFA_BACT_ORAL_MICRO	>sp|P02768|ALBU_HUMAN_LAB_CONT_MAM	>sp|P02768|ALBU_HUMAN_LAB_CONT_MAM	>sp|P02768|ALBU_HUMAN_LAB_CONT_MAM		>sp|P04264|K2C1_HUMAN_COMM_CONT_MAM	>tr|F9PH45|F9PH45_9ACTO_BACT_ORAL_MICRO	>tr|F9PM68|F9PM68_9ACTO_BACT_ORAL_MICRO			>sp|P00761|TRYP_PIG_LAB_CONT_MAM	>tr|F9PM60|F9PM60_9ACTO_BACT_ORAL_MICRO	>sp|P06702|S10A9_HUMAN_MAM_IMMUNE	>tr|S3K1W5|S3K1W5_TREMA_BACT_ORAL_MICRO	>tr|F9PNP4|F9PNP4_9ACTO_BACT_ORAL_MICRO		>tr|F9PI91|F9PI91_9ACTO_BACT_ORAL_MICRO		>tr|F9PGL4|F9PGL4_9ACTO_BACT_ORAL_MICRO	>tr|F9PLT8|F9PLT8_9ACTO_BACT_ORAL_MICRO
>tr|F9PXU8|F9PXU8_9STRE_BACT_ORAL_MICRO	>tr|A8AUR7|A8AUR7_STRGC_BACT_ORAL_MICRO	>sp|P08123|CO1A2_HUMAN_COL_MAM_COMM_CONT	>tr|F9PK40|F9PK40_9ACTO_BACT_ORAL_MICRO	>tr|F9PMU5|F9PMU5_9ACTO_BACT_ORAL_MICRO		>tr|F9PNE1|F9PNE1_9ACTO_BACT_ORAL_MICRO	>tr|F9PMS3|F9PMS3_9ACTO_BACT_ORAL_MICRO			>tr|F9PN89|F9PN89_9ACTO_BACT_ORAL_MICRO			>sp|A8AY75|RL11_STRGC_BACT_ORAL_MICRO	>tr|F9PLZ7|F9PLZ7_9ACTO_BACT_ORAL_MICRO			>sp|P59915|HAGA1_PORGI_BACT_ORAL_MICRO			>tr|F9PNS1|F9PNS1_9ACTO_BACT_ORAL_MICRO	>tr|F9PK63|F9PK63_9ACTO_BACT_ORAL_MICRO	>sp|P05164|PERM_HUMAN_MAM_IMMUNE	>sp|P61626|LYSC_HUMAN_MAM_IMMUNE	>sp|P13645|K1C10_HUMAN_COMM_CONT_MAM	>tr|F9PM68|F9PM68_9ACTO_BACT_ORAL_MICRO			>tr|F9PI08|F9PI08_9ACTO_BACT_ORAL_MICRO	>sp|P05164|PERM_HUMAN_MAM_IMMUNE		>sp|P01008|ANT3_HUMAN_MAM_IMMUNE		>sp|P01008|ANT3_HUMAN_MAM_IMMUNE	>tr|S3K1W5|S3K1W5_TREMA_BACT_ORAL_MICRO	>tr|F9PKD8|F9PKD8_9ACTO_BACT_ORAL_MICRO			>sp|P13645|K1C10_HUMAN_COMM_CONT_MAM	>tr|F9PN91|F9PN91_9ACTO_BACT_ORAL_MICRO	>sp|P08123|CO1A2_HUMAN_COL_MAM_COMM_CONT	>sp|P0A6F5|CH60_ECOLI_BACT_COMM_CONT_COMM_CONT			>tr|F9PNP4|F9PNP4_9ACTO_BACT_ORAL_MICRO		>tr|Q7MTE2|Q7MTE2_PORGI_BACT_ORAL_MICRO	>tr|F9PI57|F9PI57_9ACTO_BACT_ORAL_MICRO
>sp|Q73JJ7|RPOB_TREDE_BACT_ORAL_MICRO	>tr|F9PK61|F9PK61_9ACTO_BACT_ORAL_MICRO	>tr|F9PJ25|F9PJ25_9ACTO_BACT_ORAL_MICRO	>tr|F9PHR7|F9PHR7_9ACTO_BACT_ORAL_MICRO	>tr|F9PN89|F9PN89_9ACTO_BACT_ORAL_MICRO		>sp|P13645|K1C10_HUMAN_COMM_CONT_MAM	>tr|F9PMX0|F9PMX0_9ACTO_BACT_ORAL_MICRO			>sp|P05164|PERM_HUMAN_MAM_IMMUNE			>tr|F9PLZ7|F9PLZ7_9ACTO_BACT_ORAL_MICRO	>sp|A8AZJ8|RL17_STRGC_BACT_ORAL_MICRO			>sp|P00761|TRYP_PIG_LAB_CONT_MAM			>tr|F9PK62|F9PK62_9ACTO_BACT_ORAL_MICRO	>tr|G8UHV2|G8UHV2_TANFA_BACT_ORAL_MICRO	>sp|P00761|TRYP_PIG_LAB_CONT_MAM	>tr|F9PJC7|F9PJC7_9ACTO_BACT_ORAL_MICRO	>sp|P06702|S10A9_HUMAN_MAM_IMMUNE	>tr|A8AUR7|A8AUR7_STRGC_BACT_ORAL_MICRO			>tr|S3K0G2|S3K0G2_TREMA_BACT_ORAL_MICRO			>sp|P00761|TRYP_PIG_LAB_CONT_MAM		>tr|S3K275|S3K275_TREMA_BACT_ORAL_MICRO	>tr|F9PI74|F9PI74_9ACTO_BACT_ORAL_MICRO	>sp|Q8DS11|RS2_STRMU_BACT_ORAL_MICRO_COMM_CONT			>tr|A0A166BMX3|A0A166BMX3_9EURY_BACT_ORAL_MICRO	>sp|P08311|CATG_HUMAN_MAM_IMMUNE	>tr|F9PK61|F9PK61_9ACTO_BACT_ORAL_MICRO	>tr|F9PLT8|F9PLT8_9ACTO_BACT_ORAL_MICRO			>sp|P01008|ANT3_HUMAN_MAM_IMMUNE		>tr|F9PNE1|F9PNE1_9ACTO_BACT_ORAL_MICRO	>tr|F9PI76|F9PI76_9ACTO_BACT_ORAL_MICRO
>sp|Q8NRS1|ENO_CORGL_BACT_COMM_CONT	>tr|F9PNP4|F9PNP4_9ACTO_BACT_ORAL_MICRO	>tr|F9PNQ6|F9PNQ6_9ACTO_BACT_ORAL_MICRO	>tr|F9PM68|F9PM68_9ACTO_BACT_ORAL_MICRO	>tr|F9PJT0|F9PJT0_9ACTO_BACT_ORAL_MICRO		>tr|F9PJC7|F9PJC7_9ACTO_BACT_ORAL_MICRO	>tr|F9PK75|F9PK75_9ACTO_BACT_ORAL_MICRO			>tr|F9PGZ9|F9PGZ9_9ACTO_BACT_ORAL_MICRO			>tr|Q73PY0|Q73PY0_TREDE_BACT_ORAL_MICRO	>sp|Q73JJ8|RPOC_TREDE_BACT_ORAL_MICRO						>tr|F9PMY1|F9PMY1_9ACTO_BACT_ORAL_MICRO	>tr|F9PL85|F9PL85_9ACTO_BACT_ORAL_MICRO	>tr|Q7MVW5|Q7MVW5_PORGI_BACT_ORAL_MICRO	>sp|P01008|ANT3_HUMAN_MAM_IMMUNE	>sp|P12111|CO6A3_HUMAN_COL_MAM_COMM_CONT	>tr|F9PHC9|F9PHC9_9ACTO_BACT_ORAL_MICRO			>tr|F9PVN2|F9PVN2_9STRE_BACT_ORAL_MICRO			>sp|P13645|K1C10_HUMAN_COMM_CONT_MAM		>sp|P01009|A1AT_HUMAN_MAM_IMMUNE	>tr|F9PMH7|F9PMH7_9ACTO_BACT_ORAL_MICRO	>tr|F9PJY1|F9PJY1_9ACTO_BACT_ORAL_MICRO			>sp|P02452|CO1A1_HUMAN_COL_MAM_COMM_CONT	>tr|A0A165ZC91|A0A165ZC91_9EURY_BACT_ORAL_MICRO	>sp|P01009|A1AT_HUMAN_MAM_IMMUNE	>sp|P08246|ELNE_HUMAN_MAM_IMMUNE			>sp|P00761|TRYP_PIG_LAB_CONT_MAM		>sp|P01024|CO3_HUMAN_MAM_IMMUNE	>tr|G8ULL3|G8ULL3_TANFA_BACT_ORAL_MICRO
>sp|Q7MX27|RPOB_PORGI_BACT_ORAL_MICRO	>tr|F9PJT0|F9PJT0_9ACTO_BACT_ORAL_MICRO	>sp|P59665|DEF1_HUMAN_MAM_IMMUNE	>tr|F9PJS4|F9PJS4_9ACTO_BACT_ORAL_MICRO	>tr|F9PNV3|F9PNV3_9ACTO_BACT_ORAL_MICRO		>sp|P08123|CO1A2_HUMAN_COL_MAM_COMM_CONT	>tr|F9PI70|F9PI70_9ACTO_BACT_ORAL_MICRO			>sp|P00761|TRYP_PIG_LAB_CONT_MAM			>tr|C8NET3|C8NET3_9LACT_BACT_ORAL_MICRO	>tr|C8NH26|C8NH26_9LACT_BACT_ORAL_MICRO						>tr|F9PKV1|F9PKV1_9ACTO_BACT_ORAL_MICRO	>tr|A0A165ZXR4|A0A165ZXR4_9EURY_BACT_ORAL_MICRO	>tr|Q7MTE2|Q7MTE2_PORGI_BACT_ORAL_MICRO	>tr|F9PNP4|F9PNP4_9ACTO_BACT_ORAL_MICRO	>sp|P02768|ALBU_HUMAN_LAB_CONT_MAM	>sp|A8AY75|RL11_STRGC_BACT_ORAL_MICRO			>tr|S3K2L1|S3K2L1_TREMA_BACT_ORAL_MICRO			>sp|P05164|PERM_HUMAN_MAM_IMMUNE		>sp|P05164|PERM_HUMAN_MAM_IMMUNE	>tr|F9PMF2|F9PMF2_9ACTO_BACT_ORAL_MICRO	>tr|F9PHF5|F9PHF5_9ACTO_BACT_ORAL_MICRO			>sp|P02769|ALBU_BOVIN_LAB_CONT_MAM	>sp|P59665|DEF1_HUMAN_MAM_IMMUNE	>sp|P00761|TRYP_PIG_LAB_CONT_MAM	>tr|F9PK52|F9PK52_9ACTO_BACT_ORAL_MICRO			>sp|P02768|ALBU_HUMAN_LAB_CONT_MAM		>tr|F9PHI8|F9PHI8_9ACTO_BACT_ORAL_MICRO	>tr|F9PJS4|F9PJS4_9ACTO_BACT_ORAL_MICRO
>tr|S3K230|S3K230_TREMA_BACT_ORAL_MICRO	>tr|F9PKY4|F9PKY4_9ACTO_BACT_ORAL_MICRO	>sp|P08311|CATG_HUMAN_MAM_IMMUNE	>tr|F9PGH5|F9PGH5_9ACTO_BACT_ORAL_MICRO	>tr|F5H948|F5H948_PORGI_BACT_ORAL_MICRO		>tr|A0A166BMX3|A0A166BMX3_9EURY_BACT_ORAL_MICRO	>tr|F9HFS5|F9HFS5_9STRE_BACT_ORAL_MICRO			>sp|P02769|ALBU_BOVIN_LAB_CONT_MAM			>tr|G8ULL3|G8ULL3_TANFA_BACT_ORAL_MICRO	>sp|A8AZJ9|RPOA_STRGC_BACT_ORAL_MICRO						>tr|F9PIK8|F9PIK8_9ACTO_BACT_ORAL_MICRO	>tr|F9PVN2|F9PVN2_9STRE_BACT_ORAL_MICRO	>sp|P08123|CO1A2_HUMAN_COL_MAM_COMM_CONT	>sp|P06702|S10A9_HUMAN_MAM_IMMUNE	>sp|P08311|CATG_HUMAN_MAM_IMMUNE	>sp|A8AUL5|G6PI_STRGC_BACT_ORAL_MICRO			>tr|A8AY77|A8AY77_STRGC_BACT_ORAL_MICRO			>sp|P08123|CO1A2_HUMAN_COL_MAM_COMM_CONT		>sp|P02452|CO1A1_HUMAN_COL_MAM_COMM_CONT	>tr|F9PIF5|F9PIF5_9ACTO_BACT_ORAL_MICRO	>tr|C8NDM8|C8NDM8_9LACT_BACT_ORAL_MICRO			>sp|P08311|CATG_HUMAN_MAM_IMMUNE	>sp|P01009|A1AT_HUMAN_MAM_IMMUNE	>tr|F9PM60|F9PM60_9ACTO_BACT_ORAL_MICRO	>tr|F9PK35|F9PK35_9ACTO_BACT_ORAL_MICRO			>sp|P01009|A1AT_HUMAN_MAM_IMMUNE		>tr|F9PMU5|F9PMU5_9ACTO_BACT_ORAL_MICRO	>tr|F9PKY4|F9PKY4_9ACTO_BACT_ORAL_MICRO
>tr|F9PH45|F9PH45_9ACTO_BACT_ORAL_MICRO	>sp|P05109|S10A8_HUMAN_MAM_IMMUNE	>sp|P02768|ALBU_HUMAN_LAB_CONT_MAM	>tr|F9PI91|F9PI91_9ACTO_BACT_ORAL_MICRO	>tr|F9PKV1|F9PKV1_9ACTO_BACT_ORAL_MICRO		>sp|P01008|ANT3_HUMAN_MAM_IMMUNE	>tr|F9PNT3|F9PNT3_9ACTO_BACT_ORAL_MICRO			>tr|F9HFS5|F9HFS5_9STRE_BACT_ORAL_MICRO			>tr|F9PLI4|F9PLI4_9ACTO_BACT_ORAL_MICRO	>sp|A8AZI3|RPOB_STRGC_BACT_ORAL_MICRO						>tr|F9PLZ5|F9PLZ5_9ACTO_BACT_ORAL_MICRO	>tr|G8UMK7|G8UMK7_TANFA_BACT_ORAL_MICRO	>sp|P04264|K2C1_HUMAN_COMM_CONT_MAM	>sp|P12111|CO6A3_HUMAN_COL_MAM_COMM_CONT		>sp|P02756|LACB_CAPHI_MAM_DAIRY			>tr|G8UPX0|G8UPX0_TANFA_BACT_ORAL_MICRO			>tr|F9PNE1|F9PNE1_9ACTO_BACT_ORAL_MICRO		>sp|P13645|K1C10_HUMAN_COMM_CONT_MAM	>tr|F9PI57|F9PI57_9ACTO_BACT_ORAL_MICRO	>tr|F9PHK5|F9PHK5_9ACTO_BACT_ORAL_MICRO			>sp|P02756|LACB_CAPHI_MAM_DAIRY	>tr|F9PIL1|F9PIL1_9ACTO_BACT_ORAL_MICRO	>sp|P08311|CATG_HUMAN_MAM_IMMUNE	>tr|F9PM60|F9PM60_9ACTO_BACT_ORAL_MICRO			>sp|P02452|CO1A1_HUMAN_COL_MAM_COMM_CONT		>tr|F9PJT0|F9PJT0_9ACTO_BACT_ORAL_MICRO	>tr|F9PK40|F9PK40_9ACTO_BACT_ORAL_MICRO
>sp|A8AZK8|RS5_STRGC_BACT_ORAL_MICRO	>sp|P01009|A1AT_HUMAN_MAM_IMMUNE	>tr|A0A165ZCB1|A0A165ZCB1_9EURY_BACT_ORAL_MICRO	>tr|F9PIF5|F9PIF5_9ACTO_BACT_ORAL_MICRO	>sp|P04264|K2C1_HUMAN_COMM_CONT_MAM		>sp|P06702|S10A9_HUMAN_MAM_IMMUNE	>sp|P67975|LACB_OVIMU_MAM_DAIRY			>sp|P02756|LACB_CAPHI_MAM_DAIRY			>tr|F9PIU4|F9PIU4_9ACTO_BACT_ORAL_MICRO	>tr|Q7MT61|Q7MT61_PORGI_BACT_ORAL_MICRO						>tr|F9PMU5|F9PMU5_9ACTO_BACT_ORAL_MICRO	>tr|F9PLI4|F9PLI4_9ACTO_BACT_ORAL_MICRO	>tr|F9PJC7|F9PJC7_9ACTO_BACT_ORAL_MICRO	>sp|P02768|ALBU_HUMAN_LAB_CONT_MAM		>tr|F9PH45|F9PH45_9ACTO_BACT_ORAL_MICRO			>tr|F9PIF5|F9PIF5_9ACTO_BACT_ORAL_MICRO			>sp|P02769|ALBU_BOVIN_LAB_CONT_MAM		>tr|F9PI58|F9PI58_9ACTO_BACT_ORAL_MICRO	>tr|G8UMK7|G8UMK7_TANFA_BACT_ORAL_MICRO	>tr|F9PIH3|F9PIH3_9ACTO_BACT_ORAL_MICRO			>tr|F9PN89|F9PN89_9ACTO_BACT_ORAL_MICRO	>tr|A0A166BMX3|A0A166BMX3_9EURY_BACT_ORAL_MICRO	>tr|F9PKY4|F9PKY4_9ACTO_BACT_ORAL_MICRO	>tr|F9PKY4|F9PKY4_9ACTO_BACT_ORAL_MICRO			>tr|S3K275|S3K275_TREMA_BACT_ORAL_MICRO		>sp|P04264|K2C1_HUMAN_COMM_CONT_MAM	>tr|F9PL18|F9PL18_9ACTO_BACT_ORAL_MICRO
>tr|F9HHK9|F9HHK9_9STRE_BACT_ORAL_MICRO	>sp|P06702|S10A9_HUMAN_MAM_IMMUNE	>tr|F9PJC7|F9PJC7_9ACTO_BACT_ORAL_MICRO	>tr|G8UMK7|G8UMK7_TANFA_BACT_ORAL_MICRO	>sp|P08123|CO1A2_HUMAN_COL_MAM_COMM_CONT		>sp|P02768|ALBU_HUMAN_LAB_CONT_MAM	>tr|F9PXJ5|F9PXJ5_9STRE_BACT_ORAL_MICRO			>tr|F9PK61|F9PK61_9ACTO_BACT_ORAL_MICRO			>tr|C8NH00|C8NH00_9LACT_BACT_ORAL_MICRO	>sp|P23033|CH60_TREPA_BACT_COMM_CONT						>tr|F9PIL1|F9PIL1_9ACTO_BACT_ORAL_MICRO	>tr|F9PM68|F9PM68_9ACTO_BACT_ORAL_MICRO	>tr|F9PNQ6|F9PNQ6_9ACTO_BACT_ORAL_MICRO	>sp|A8AZE1|CH60_STRGC_BACT_ORAL_MICRO		>tr|F9PI67|F9PI67_9ACTO_BACT_ORAL_MICRO			>sp|P59914|FIMA_PORGI_BACT_ORAL_MICRO			>tr|F9PK61|F9PK61_9ACTO_BACT_ORAL_MICRO		>sp|P08123|CO1A2_HUMAN_COL_MAM_COMM_CONT	>tr|A8AUR7|A8AUR7_STRGC_BACT_ORAL_MICRO	>tr|A8AXL0|A8AXL0_STRGC_BACT_ORAL_MICRO			>tr|F9PK61|F9PK61_9ACTO_BACT_ORAL_MICRO	>sp|P05109|S10A8_HUMAN_MAM_IMMUNE	>tr|F9PI58|F9PI58_9ACTO_BACT_ORAL_MICRO	>tr|F9PK40|F9PK40_9ACTO_BACT_ORAL_MICRO			>tr|F9PVL2|F9PVL2_9STRE_BACT_ORAL_MICRO		>tr|F9PKE0|F9PKE0_9ACTO_BACT_ORAL_MICRO	>tr|F9PIC2|F9PIC2_9ACTO_BACT_ORAL_MICRO
>tr|F9PKE5|F9PKE5_9ACTO_BACT_ORAL_MICRO	>sp|P59665|DEF1_HUMAN_MAM_IMMUNE	>tr|F9PI69|F9PI69_9ACTO_BACT_ORAL_MICRO	>tr|F9PI76|F9PI76_9ACTO_BACT_ORAL_MICRO	>tr|F9PNQ6|F9PNQ6_9ACTO_BACT_ORAL_MICRO		>sp|P08246|ELNE_HUMAN_MAM_IMMUNE	>sp|P02756|LACB_CAPHI_MAM_DAIRY			>sp|Q73P70|OTCC_TREDE_BACT_ORAL_MICRO			>tr|A8AZB2|A8AZB2_STRGC_BACT_ORAL_MICRO	>tr|C8NDP4|C8NDP4_9LACT_BACT_ORAL_MICRO						>tr|F9PNV3|F9PNV3_9ACTO_BACT_ORAL_MICRO	>tr|F9PLQ6|F9PLQ6_9ACTO_BACT_ORAL_MICRO	>sp|P01008|ANT3_HUMAN_MAM_IMMUNE	>sp|P00761|TRYP_PIG_LAB_CONT_MAM		>tr|F9PLE4|F9PLE4_9ACTO_BACT_ORAL_MICRO			>sp|Q8GND4|OTCC_STRGC_BACT_ORAL_MICRO			>sp|P01009|A1AT_HUMAN_MAM_IMMUNE		>tr|C8NDS6|C8NDS6_9LACT_BACT_ORAL_MICRO	>tr|F9PNC4|F9PNC4_9ACTO_BACT_ORAL_MICRO	>tr|F9PMH7|F9PMH7_9ACTO_BACT_ORAL_MICRO			>sp|P61626|LYSC_HUMAN_MAM_IMMUNE	>tr|F9PLD7|F9PLD7_9ACTO_BACT_ORAL_MICRO	>sp|P59665|DEF1_HUMAN_MAM_IMMUNE	>tr|A8AXL0|A8AXL0_STRGC_BACT_ORAL_MICRO			>tr|F9PI58|F9PI58_9ACTO_BACT_ORAL_MICRO		>sp|P08123|CO1A2_HUMAN_COL_MAM_COMM_CONT	>tr|F9PMS3|F9PMS3_9ACTO_BACT_ORAL_MICRO
>tr|F9PLI9|F9PLI9_9ACTO_BACT_ORAL_MICRO	>sp|P59915|HAGA1_PORGI_BACT_ORAL_MICRO	>tr|Q73MM0|Q73MM0_TREDE_BACT_ORAL_MICRO	>tr|F9PIC2|F9PIC2_9ACTO_BACT_ORAL_MICRO	>tr|F9PK61|F9PK61_9ACTO_BACT_ORAL_MICRO		>sp|A8AY46|ENO_STRGC_BACT_ORAL_MICRO	>sp|P59915|HAGA1_PORGI_BACT_ORAL_MICRO			>tr|F9PI69|F9PI69_9ACTO_BACT_ORAL_MICRO			>sp|Q8DS47|RPOC_STRMU_BACT_ORAL_MICRO_COMM_CONT	>tr|F9PMH7|F9PMH7_9ACTO_BACT_ORAL_MICRO						>tr|F9PNN8|F9PNN8_9ACTO_BACT_ORAL_MICRO	>tr|F9PH45|F9PH45_9ACTO_BACT_ORAL_MICRO	>sp|P02769|ALBU_BOVIN_LAB_CONT_MAM	>sp|P08311|CATG_HUMAN_MAM_IMMUNE		>tr|A8AYH4|A8AYH4_STRGC_BACT_ORAL_MICRO			>tr|F9PMF2|F9PMF2_9ACTO_BACT_ORAL_MICRO			>tr|F9PJC7|F9PJC7_9ACTO_BACT_ORAL_MICRO		>tr|S3L0M7|S3L0M7_TREMA_BACT_ORAL_MICRO	>sp|P12111|CO6A3_HUMAN_COL_MAM_COMM_CONT	>sp|P12109|CO6A1_HUMAN_COL_MAM_COMM_CONT			>tr|F9PI91|F9PI91_9ACTO_BACT_ORAL_MICRO	>tr|F9PJT0|F9PJT0_9ACTO_BACT_ORAL_MICRO	>sp|P02452|CO1A1_HUMAN_COL_MAM_COMM_CONT	>tr|F9PIC2|F9PIC2_9ACTO_BACT_ORAL_MICRO					>tr|F9PNQ6|F9PNQ6_9ACTO_BACT_ORAL_MICRO	>tr|F9PIA1|F9PIA1_9ACTO_BACT_ORAL_MICRO
>tr|S3K2L1|S3K2L1_TREMA_BACT_ORAL_MICRO	>tr|F9PI58|F9PI58_9ACTO_BACT_ORAL_MICRO	>sp|P05109|S10A8_HUMAN_MAM_IMMUNE	>tr|F9PIK8|F9PIK8_9ACTO_BACT_ORAL_MICRO	>tr|Q8DVV3|Q8DVV3_STRMU_BACT_ORAL_MICRO_COMM_CONT		>tr|F9PHP7|F9PHP7_9ACTO_BACT_ORAL_MICRO	>sp|P08123|CO1A2_HUMAN_COL_MAM_COMM_CONT			>tr|F9PJU9|F9PJU9_9ACTO_BACT_ORAL_MICRO			>tr|A8AUG8|A8AUG8_STRGC_BACT_ORAL_MICRO	>sp|P0C934|DHE2_PORGI_BACT_ORAL_MICRO						>sp|P23033|CH60_TREPA_BACT_COMM_CONT	>tr|F9PI57|F9PI57_9ACTO_BACT_ORAL_MICRO	>sp|P13645|K1C10_HUMAN_COMM_CONT_MAM			>tr|G8UPX0|G8UPX0_TANFA_BACT_ORAL_MICRO			>tr|F9PIH1|F9PIH1_9ACTO_BACT_ORAL_MICRO			>sp|P59665|DEF1_HUMAN_MAM_IMMUNE		>tr|F9PK61|F9PK61_9ACTO_BACT_ORAL_MICRO	>tr|F9PI56|F9PI56_9ACTO_BACT_ORAL_MICRO	>sp|A8AZM6|RS10_STRGC_BACT_ORAL_MICRO			>tr|F9PKV1|F9PKV1_9ACTO_BACT_ORAL_MICRO	>sp|P08123|CO1A2_HUMAN_COL_MAM_COMM_CONT		>sp|P01024|CO3_HUMAN_MAM_IMMUNE					>sp|P59665|DEF1_HUMAN_MAM_IMMUNE	>tr|F9PNE1|F9PNE1_9ACTO_BACT_ORAL_MICRO
>tr|C8NEI5|C8NEI5_9LACT_BACT_ORAL_MICRO	>tr|G8UMK7|G8UMK7_TANFA_BACT_ORAL_MICRO	>tr|F9PI91|F9PI91_9ACTO_BACT_ORAL_MICRO	>sp|P61626|LYSC_HUMAN_MAM_IMMUNE	>sp|P59665|DEF1_HUMAN_MAM_IMMUNE		>sp|P61626|LYSC_HUMAN_MAM_IMMUNE	>sp|Q8GND4|OTCC_STRGC_BACT_ORAL_MICRO			>tr|F9PH71|F9PH71_9ACTO_BACT_ORAL_MICRO			>sp|Q7MTN9|RS4_PORGI_BACT_ORAL_MICRO	>tr|F9PM68|F9PM68_9ACTO_BACT_ORAL_MICRO						>tr|F9PK97|F9PK97_9ACTO_BACT_ORAL_MICRO	>tr|F9HFS5|F9HFS5_9STRE_BACT_ORAL_MICRO	>tr|F9PNP4|F9PNP4_9ACTO_BACT_ORAL_MICRO			>tr|S3K1W5|S3K1W5_TREMA_BACT_ORAL_MICRO			>tr|S3L363|S3L363_TREMA_BACT_ORAL_MICRO					>sp|P05109|S10A8_HUMAN_MAM_IMMUNE	>tr|F9PJT2|F9PJT2_9ACTO_BACT_ORAL_MICRO	>tr|G8ULL3|G8ULL3_TANFA_BACT_ORAL_MICRO			>tr|F9PJ25|F9PJ25_9ACTO_BACT_ORAL_MICRO	>sp|P05164|PERM_HUMAN_MAM_IMMUNE		>sp|P61626|LYSC_HUMAN_MAM_IMMUNE					>sp|P08311|CATG_HUMAN_MAM_IMMUNE	>sp|P61626|LYSC_HUMAN_MAM_IMMUNE
>tr|F9PNN9|F9PNN9_9ACTO_BACT_ORAL_MICRO		>sp|P02452|CO1A1_HUMAN_COL_MAM_COMM_CONT	>tr|F9PMS3|F9PMS3_9ACTO_BACT_ORAL_MICRO	>tr|F9PI56|F9PI56_9ACTO_BACT_ORAL_MICRO		>sp|A8AZI2|RPOC_STRGC_BACT_ORAL_MICRO	>tr|F9PH82|F9PH82_9ACTO_BACT_ORAL_MICRO			>tr|F9PI58|F9PI58_9ACTO_BACT_ORAL_MICRO			>tr|F9PKD8|F9PKD8_9ACTO_BACT_ORAL_MICRO	>tr|F9PLD7|F9PLD7_9ACTO_BACT_ORAL_MICRO						>tr|F9PNT3|F9PNT3_9ACTO_BACT_ORAL_MICRO	>tr|F9PI70|F9PI70_9ACTO_BACT_ORAL_MICRO	>sp|P68104|EF1A1_HUMAN_MAM_COMM_CONT			>tr|F9PKD8|F9PKD8_9ACTO_BACT_ORAL_MICRO			>tr|F9PIA3|F9PIA3_9ACTO_BACT_ORAL_MICRO					>tr|F9PJC7|F9PJC7_9ACTO_BACT_ORAL_MICRO	>tr|F9PM68|F9PM68_9ACTO_BACT_ORAL_MICRO	>tr|F9PVP4|F9PVP4_9STRE_BACT_ORAL_MICRO			>sp|P05109|S10A8_HUMAN_MAM_IMMUNE	>sp|P00761|TRYP_PIG_LAB_CONT_MAM		>tr|F9PLI9|F9PLI9_9ACTO_BACT_ORAL_MICRO					>tr|F9PVN2|F9PVN2_9STRE_BACT_ORAL_MICRO	>tr|F9PHI8|F9PHI8_9ACTO_BACT_ORAL_MICRO
>sp|P59915|HAGA1_PORGI_BACT_ORAL_MICRO		>tr|F9PGT7|F9PGT7_9ACTO_BACT_ORAL_MICRO	>tr|F9PJT2|F9PJT2_9ACTO_BACT_ORAL_MICRO	>sp|P08311|CATG_HUMAN_MAM_IMMUNE		>tr|F9PKV1|F9PKV1_9ACTO_BACT_ORAL_MICRO	>tr|F9PLZ7|F9PLZ7_9ACTO_BACT_ORAL_MICRO			>tr|F9PK40|F9PK40_9ACTO_BACT_ORAL_MICRO			>tr|F9PVP4|F9PVP4_9STRE_BACT_ORAL_MICRO	>tr|F9PHE4|F9PHE4_9ACTO_BACT_ORAL_MICRO						>tr|F9PI69|F9PI69_9ACTO_BACT_ORAL_MICRO	>tr|F9PGL4|F9PGL4_9ACTO_BACT_ORAL_MICRO	>sp|P12111|CO6A3_HUMAN_COL_MAM_COMM_CONT			>tr|F9PMD0|F9PMD0_9ACTO_BACT_ORAL_MICRO			>sp|P72483|EFTU_STRMU_BACT_ORAL_MICRO_COMM_CONT					>sp|P59665|DEF1_HUMAN_MAM_IMMUNE	>tr|F9PKY4|F9PKY4_9ACTO_BACT_ORAL_MICRO	>tr|F9PIX3|F9PIX3_9ACTO_BACT_ORAL_MICRO			>sp|P01009|A1AT_HUMAN_MAM_IMMUNE	>tr|F9PK61|F9PK61_9ACTO_BACT_ORAL_MICRO		>tr|F9PIA1|F9PIA1_9ACTO_BACT_ORAL_MICRO					>tr|F9PJC7|F9PJC7_9ACTO_BACT_ORAL_MICRO	>tr|F9PMU5|F9PMU5_9ACTO_BACT_ORAL_MICRO
>tr|A8AUR7|A8AUR7_STRGC_BACT_ORAL_MICRO		>tr|A0A166BMX3|A0A166BMX3_9EURY_BACT_ORAL_MICRO	>tr|F9PMX0|F9PMX0_9ACTO_BACT_ORAL_MICRO	>tr|F9PJC7|F9PJC7_9ACTO_BACT_ORAL_MICRO		>sp|P02788-2|TRFL_HUMAN_MAM_IMMUNE	>tr|F9PNE1|F9PNE1_9ACTO_BACT_ORAL_MICRO			>tr|F9PIL1|F9PIL1_9ACTO_BACT_ORAL_MICRO			>sp|P0C934|DHE2_PORGI_BACT_ORAL_MICRO	>tr|F9PGH5|F9PGH5_9ACTO_BACT_ORAL_MICRO						>sp|P00761|TRYP_PIG_LAB_CONT_MAM	>tr|F9PIC2|F9PIC2_9ACTO_BACT_ORAL_MICRO	>sp|P02768|ALBU_HUMAN_LAB_CONT_MAM			>tr|G8UMK7|G8UMK7_TANFA_BACT_ORAL_MICRO			>tr|Q73KL9|Q73KL9_TREDE_BACT_ORAL_MICRO					>tr|F9PNP4|F9PNP4_9ACTO_BACT_ORAL_MICRO	>tr|F9PK40|F9PK40_9ACTO_BACT_ORAL_MICRO	>tr|F9PWR2|F9PWR2_9STRE_BACT_ORAL_MICRO			>sp|P59665|DEF1_HUMAN_MAM_IMMUNE	>tr|F9PIF0|F9PIF0_9ACTO_BACT_ORAL_MICRO		>sp|A8AXG8|RL7_STRGC_BACT_ORAL_MICRO					>sp|P05109|S10A8_HUMAN_MAM_IMMUNE	>tr|F9PJT0|F9PJT0_9ACTO_BACT_ORAL_MICRO
>sp|Q59934|PFL_STRMU_BACT_ORAL_MICRO_COMM_CONT		>sp|P01008|ANT3_HUMAN_MAM_IMMUNE	>tr|F9PK75|F9PK75_9ACTO_BACT_ORAL_MICRO	>tr|F9PI69|F9PI69_9ACTO_BACT_ORAL_MICRO		>sp|P08311|CATG_HUMAN_MAM_IMMUNE	>tr|F9PHF5|F9PHF5_9ACTO_BACT_ORAL_MICRO			>tr|F9PNE1|F9PNE1_9ACTO_BACT_ORAL_MICRO			>tr|Q73NN4|Q73NN4_TREDE_BACT_ORAL_MICRO	>tr|F9PH82|F9PH82_9ACTO_BACT_ORAL_MICRO						>sp|P02768|ALBU_HUMAN_LAB_CONT_MAM	>sp|A8AUR9|PGK_STRGC_BACT_ORAL_MICRO	>sp|P01009|A1AT_HUMAN_MAM_IMMUNE			>tr|F9PML9|F9PML9_9ACTO_BACT_ORAL_MICRO			>tr|F9PH45|F9PH45_9ACTO_BACT_ORAL_MICRO					>tr|F9PNQ6|F9PNQ6_9ACTO_BACT_ORAL_MICRO	>tr|Q73MM0|Q73MM0_TREDE_BACT_ORAL_MICRO	>tr|F9PKD9|F9PKD9_9ACTO_BACT_ORAL_MICRO			>sp|P06702|S10A9_HUMAN_MAM_IMMUNE	>tr|F9PI58|F9PI58_9ACTO_BACT_ORAL_MICRO		>tr|F9PNE1|F9PNE1_9ACTO_BACT_ORAL_MICRO					>tr|F9PNP4|F9PNP4_9ACTO_BACT_ORAL_MICRO	>tr|F9PNV3|F9PNV3_9ACTO_BACT_ORAL_MICRO
>tr|G8UMJ5|G8UMJ5_TANFA_BACT_ORAL_MICRO		>sp|P00761|TRYP_PIG_LAB_CONT_MAM	>tr|F9PGL4|F9PGL4_9ACTO_BACT_ORAL_MICRO	>sp|P05109|S10A8_HUMAN_MAM_IMMUNE		>tr|F9PH82|F9PH82_9ACTO_BACT_ORAL_MICRO	>tr|F9HI65|F9HI65_9STRE_BACT_ORAL_MICRO			>tr|F9PNN8|F9PNN8_9ACTO_BACT_ORAL_MICRO			>tr|G8UJE5|G8UJE5_TANFA_BACT_ORAL_MICRO	>tr|F9PI57|F9PI57_9ACTO_BACT_ORAL_MICRO						>tr|F9PK75|F9PK75_9ACTO_BACT_ORAL_MICRO	>tr|F9PKH0|F9PKH0_9ACTO_BACT_ORAL_MICRO	>sp|P08311|CATG_HUMAN_MAM_IMMUNE			>tr|A8AW12|A8AW12_STRGC_BACT_ORAL_MICRO			>tr|C8NDM8|C8NDM8_9LACT_BACT_ORAL_MICRO						>sp|A8AZL5|RL14_STRGC_BACT_ORAL_MICRO	>tr|F9PJG1|F9PJG1_9ACTO_BACT_ORAL_MICRO			>tr|F9PN91|F9PN91_9ACTO_BACT_ORAL_MICRO	>tr|F9PI56|F9PI56_9ACTO_BACT_ORAL_MICRO		>tr|F9PN89|F9PN89_9ACTO_BACT_ORAL_MICRO					>tr|F9PKH0|F9PKH0_9ACTO_BACT_ORAL_MICRO	>tr|F9PKV1|F9PKV1_9ACTO_BACT_ORAL_MICRO
>tr|F9PYQ8|F9PYQ8_9STRE_BACT_ORAL_MICRO		>tr|F9PMY1|F9PMY1_9ACTO_BACT_ORAL_MICRO	>tr|F9PNT3|F9PNT3_9ACTO_BACT_ORAL_MICRO	>sp|P0A6F5|CH60_ECOLI_BACT_COMM_CONT_COMM_CONT		>tr|F5HDQ9|F5HDQ9_PORGI_BACT_ORAL_MICRO	>tr|Q73PF7|Q73PF7_TREDE_BACT_ORAL_MICRO			>tr|F9PID3|F9PID3_9ACTO_BACT_ORAL_MICRO			>tr|F9PLT8|F9PLT8_9ACTO_BACT_ORAL_MICRO	>tr|G8UMK7|G8UMK7_TANFA_BACT_ORAL_MICRO						>tr|F9PIX3|F9PIX3_9ACTO_BACT_ORAL_MICRO	>tr|G8UQZ8|G8UQZ8_TANFA_BACT_ORAL_MICRO				>tr|F9PLZ8|F9PLZ8_9ACTO_BACT_ORAL_MICRO			>tr|Q73MN1|Q73MN1_TREDE_BACT_ORAL_MICRO						>tr|F9PGH5|F9PGH5_9ACTO_BACT_ORAL_MICRO	>tr|F9PLR6|F9PLR6_9ACTO_BACT_ORAL_MICRO				>tr|F9PN89|F9PN89_9ACTO_BACT_ORAL_MICRO		>tr|F9PJT0|F9PJT0_9ACTO_BACT_ORAL_MICRO					>tr|A0A166BMX3|A0A166BMX3_9EURY_BACT_ORAL_MICRO	>tr|F9PI04|F9PI04_9ACTO_BACT_ORAL_MICRO
>sp|A8AZI3|RPOB_STRGC_BACT_ORAL_MICRO		>sp|P01009|A1AT_HUMAN_MAM_IMMUNE	>tr|F9PNE1|F9PNE1_9ACTO_BACT_ORAL_MICRO	>tr|F9PN88|F9PN88_9ACTO_BACT_ORAL_MICRO		>tr|C8NH26|C8NH26_9LACT_BACT_ORAL_MICRO	>sp|P61626|LYSC_HUMAN_MAM_IMMUNE			>sp|P02452|CO1A1_HUMAN_COL_MAM_COMM_CONT			>sp|Q8DS25|RL5_STRMU_BACT_ORAL_MICRO_COMM_CONT	>tr|F9PIC2|F9PIC2_9ACTO_BACT_ORAL_MICRO						>tr|F9PHI8|F9PHI8_9ACTO_BACT_ORAL_MICRO	>tr|A8AUR7|A8AUR7_STRGC_BACT_ORAL_MICRO				>sp|P02754|LACB_BOVIN_MAM_DAIRY			>tr|F9PI76|F9PI76_9ACTO_BACT_ORAL_MICRO						>tr|F9PIC2|F9PIC2_9ACTO_BACT_ORAL_MICRO	>tr|F9PVN2|F9PVN2_9STRE_BACT_ORAL_MICRO				>sp|P02452|CO1A1_HUMAN_COL_MAM_COMM_CONT		>tr|F9PNV3|F9PNV3_9ACTO_BACT_ORAL_MICRO					>sp|P01008|ANT3_HUMAN_MAM_IMMUNE	>tr|F9PIL1|F9PIL1_9ACTO_BACT_ORAL_MICRO
>tr|A8AYD5|A8AYD5_STRGC_BACT_ORAL_MICRO		>tr|A0A165ZC91|A0A165ZC91_9EURY_BACT_ORAL_MICRO	>tr|F9PJQ8|F9PJQ8_9ACTO_BACT_ORAL_MICRO	>tr|F9PNP4|F9PNP4_9ACTO_BACT_ORAL_MICRO		>tr|F9PK40|F9PK40_9ACTO_BACT_ORAL_MICRO	>tr|F9PHI8|F9PHI8_9ACTO_BACT_ORAL_MICRO			>sp|P08123|CO1A2_HUMAN_COL_MAM_COMM_CONT			>tr|G8ULD5|G8ULD5_TANFA_BACT_ORAL_MICRO	>sp|P01024|CO3_HUMAN_MAM_IMMUNE						>sp|P04264|K2C1_HUMAN_COMM_CONT_MAM	>tr|F9PWR2|F9PWR2_9STRE_BACT_ORAL_MICRO				>sp|A8AYG3|ATPA_STRGC_BACT_ORAL_MICRO			>tr|Q8DVV3|Q8DVV3_STRMU_BACT_ORAL_MICRO_COMM_CONT						>sp|P01024|CO3_HUMAN_MAM_IMMUNE	>tr|F9PNC4|F9PNC4_9ACTO_BACT_ORAL_MICRO				>tr|F9PNQ6|F9PNQ6_9ACTO_BACT_ORAL_MICRO		>tr|A8AZ06|A8AZ06_STRGC_BACT_ORAL_MICRO					>sp|P08246|ELNE_HUMAN_MAM_IMMUNE	>sp|P04264|K2C1_HUMAN_COMM_CONT_MAM
>tr|F9PMQ4|F9PMQ4_9ACTO_BACT_ORAL_MICRO		>tr|F9PLZ5|F9PLZ5_9ACTO_BACT_ORAL_MICRO	>tr|F9PN92|F9PN92_9ACTO_BACT_ORAL_MICRO	>tr|F9PGT7|F9PGT7_9ACTO_BACT_ORAL_MICRO		>sp|A8AXG8|RL7_STRGC_BACT_ORAL_MICRO	>tr|F9PMU5|F9PMU5_9ACTO_BACT_ORAL_MICRO			>tr|Q73MM0|Q73MM0_TREDE_BACT_ORAL_MICRO			>tr|F9PLQ7|F9PLQ7_9ACTO_BACT_ORAL_MICRO	>tr|F9PLI9|F9PLI9_9ACTO_BACT_ORAL_MICRO						>tr|F9PNQ6|F9PNQ6_9ACTO_BACT_ORAL_MICRO	>tr|F9PKE0|F9PKE0_9ACTO_BACT_ORAL_MICRO				>tr|A8AUV6|A8AUV6_STRGC_BACT_ORAL_MICRO			>tr|C8NEI5|C8NEI5_9LACT_BACT_ORAL_MICRO						>tr|F9PK62|F9PK62_9ACTO_BACT_ORAL_MICRO	>tr|F9PLI9|F9PLI9_9ACTO_BACT_ORAL_MICRO				>tr|F9PKY4|F9PKY4_9ACTO_BACT_ORAL_MICRO		>sp|A8AZY6|RS4_STRGC_BACT_ORAL_MICRO					>sp|P00761|TRYP_PIG_LAB_CONT_MAM	>sp|A8AZE1|CH60_STRGC_BACT_ORAL_MICRO
>tr|F9PME9|F9PME9_9ACTO_BACT_ORAL_MICRO		>tr|F9PH71|F9PH71_9ACTO_BACT_ORAL_MICRO	>tr|F9PHQ1|F9PHQ1_9ACTO_BACT_ORAL_MICRO	>sp|P01008|ANT3_HUMAN_MAM_IMMUNE		>tr|F9PK35|F9PK35_9ACTO_BACT_ORAL_MICRO	>tr|F9PI56|F9PI56_9ACTO_BACT_ORAL_MICRO			>tr|F9PKH0|F9PKH0_9ACTO_BACT_ORAL_MICRO			>tr|F9PID3|F9PID3_9ACTO_BACT_ORAL_MICRO	>tr|F9PMS3|F9PMS3_9ACTO_BACT_ORAL_MICRO						>tr|F9PH82|F9PH82_9ACTO_BACT_ORAL_MICRO	>tr|C8NEI5|C8NEI5_9LACT_BACT_ORAL_MICRO				>tr|C8NH26|C8NH26_9LACT_BACT_ORAL_MICRO			>tr|F9PGL4|F9PGL4_9ACTO_BACT_ORAL_MICRO						>sp|P61626|LYSC_HUMAN_MAM_IMMUNE	>tr|F9PLT8|F9PLT8_9ACTO_BACT_ORAL_MICRO				>tr|F9PNV3|F9PNV3_9ACTO_BACT_ORAL_MICRO		>sp|P04264|K2C1_HUMAN_COMM_CONT_MAM					>sp|P02768|ALBU_HUMAN_LAB_CONT_MAM	>sp|P08123|CO1A2_HUMAN_COL_MAM_COMM_CONT
>tr|C8NGI4|C8NGI4_9LACT_BACT_ORAL_MICRO		>tr|F9PK52|F9PK52_9ACTO_BACT_ORAL_MICRO	>tr|Q73PF7|Q73PF7_TREDE_BACT_ORAL_MICRO	>tr|Q7MXJ7|Q7MXJ7_PORGI_BACT_ORAL_MICRO		>tr|G8UMF2|G8UMF2_TANFA_BACT_ORAL_MICRO	>tr|F9PJT0|F9PJT0_9ACTO_BACT_ORAL_MICRO			>tr|F9PJ25|F9PJ25_9ACTO_BACT_ORAL_MICRO			>sp|A8AUM5|GPDA_STRGC_BACT_ORAL_MICRO	>tr|F9PLR6|F9PLR6_9ACTO_BACT_ORAL_MICRO						>sp|P05164|PERM_HUMAN_MAM_IMMUNE	>tr|C8NDM8|C8NDM8_9LACT_BACT_ORAL_MICRO				>tr|F9PLP8|F9PLP8_9ACTO_BACT_ORAL_MICRO			>tr|Q7MT61|Q7MT61_PORGI_BACT_ORAL_MICRO						>tr|F9PMS3|F9PMS3_9ACTO_BACT_ORAL_MICRO	>sp|P72483|EFTU_STRMU_BACT_ORAL_MICRO_COMM_CONT				>sp|P04264|K2C1_HUMAN_COMM_CONT_MAM		>sp|P08123|CO1A2_HUMAN_COL_MAM_COMM_CONT					>tr|F9PN88|F9PN88_9ACTO_BACT_ORAL_MICRO	>tr|F9PJ25|F9PJ25_9ACTO_BACT_ORAL_MICRO
>tr|F9PHE4|F9PHE4_9ACTO_BACT_ORAL_MICRO		>sp|P06702|S10A9_HUMAN_MAM_IMMUNE	>tr|F9PMY1|F9PMY1_9ACTO_BACT_ORAL_MICRO	>tr|F9PGK7|F9PGK7_9ACTO_BACT_ORAL_MICRO		>tr|F9PI58|F9PI58_9ACTO_BACT_ORAL_MICRO	>sp|A8AZY6|RS4_STRGC_BACT_ORAL_MICRO			>sp|P02458|CO2A1_HUMAN_COL_MAM_COMM_CONT			>tr|F9PI85|F9PI85_9ACTO_BACT_ORAL_MICRO	>tr|F9PMX0|F9PMX0_9ACTO_BACT_ORAL_MICRO						>tr|C8NEH2|C8NEH2_9LACT_BACT_ORAL_MICRO	>tr|F9PIX3|F9PIX3_9ACTO_BACT_ORAL_MICRO				>tr|F9PJQ8|F9PJQ8_9ACTO_BACT_ORAL_MICRO			>sp|A8AVA8|DNAK_STRGC_BACT_ORAL_MICRO						>tr|F9PMX0|F9PMX0_9ACTO_BACT_ORAL_MICRO	>sp|A8AZK8|RS5_STRGC_BACT_ORAL_MICRO				>sp|P61626|LYSC_HUMAN_MAM_IMMUNE		>tr|F9PJ25|F9PJ25_9ACTO_BACT_ORAL_MICRO					>sp|P01009|A1AT_HUMAN_MAM_IMMUNE	>tr|F9PNQ6|F9PNQ6_9ACTO_BACT_ORAL_MICRO
>tr|F9PK40|F9PK40_9ACTO_BACT_ORAL_MICRO		>tr|F9PN89|F9PN89_9ACTO_BACT_ORAL_MICRO	>tr|F9PHI8|F9PHI8_9ACTO_BACT_ORAL_MICRO	>sp|P00761|TRYP_PIG_LAB_CONT_MAM		>tr|F9PI63|F9PI63_9ACTO_BACT_ORAL_MICRO	>tr|F9PNV3|F9PNV3_9ACTO_BACT_ORAL_MICRO			>tr|F9PMX0|F9PMX0_9ACTO_BACT_ORAL_MICRO			>sp|P08246|ELNE_HUMAN_MAM_IMMUNE	>tr|F9HHH4|F9HHH4_9STRE_BACT_ORAL_MICRO						>sp|P13645|K1C10_HUMAN_COMM_CONT_MAM	>tr|F9PNC4|F9PNC4_9ACTO_BACT_ORAL_MICRO				>tr|F9PN52|F9PN52_9ACTO_BACT_ORAL_MICRO			>sp|P0A6F5|CH60_ECOLI_BACT_COMM_CONT_COMM_CONT						>tr|F9PH82|F9PH82_9ACTO_BACT_ORAL_MICRO	>sp|P59665|DEF1_HUMAN_MAM_IMMUNE				>tr|F9PGH5|F9PGH5_9ACTO_BACT_ORAL_MICRO		>tr|F9PNQ6|F9PNQ6_9ACTO_BACT_ORAL_MICRO					>sp|P02452|CO1A1_HUMAN_COL_MAM_COMM_CONT	>tr|F9PIK8|F9PIK8_9ACTO_BACT_ORAL_MICRO
>tr|F9PNP4|F9PNP4_9ACTO_BACT_ORAL_MICRO		>sp|P05164|PERM_HUMAN_MAM_IMMUNE	>tr|F9PML9|F9PML9_9ACTO_BACT_ORAL_MICRO	>tr|C8NDS6|C8NDS6_9LACT_BACT_ORAL_MICRO		>tr|C8NEY6|C8NEY6_9LACT_BACT_ORAL_MICRO	>tr|F9PN91|F9PN91_9ACTO_BACT_ORAL_MICRO			>tr|F9PNQ6|F9PNQ6_9ACTO_BACT_ORAL_MICRO			>tr|G8ULM8|G8ULM8_TANFA_BACT_ORAL_MICRO	>tr|F9PK75|F9PK75_9ACTO_BACT_ORAL_MICRO						>tr|F9PJC7|F9PJC7_9ACTO_BACT_ORAL_MICRO	>tr|A0A165ZBE2|A0A165ZBE2_9EURY_BACT_ORAL_MICRO				>tr|F9PIC7|F9PIC7_9ACTO_BACT_ORAL_MICRO			>tr|G8UK83|G8UK83_TANFA_BACT_ORAL_MICRO						>tr|F9PNE1|F9PNE1_9ACTO_BACT_ORAL_MICRO	>tr|F9PKH7|F9PKH7_9ACTO_BACT_ORAL_MICRO				>tr|F9PH82|F9PH82_9ACTO_BACT_ORAL_MICRO		>sp|P59665|DEF1_HUMAN_MAM_IMMUNE					>tr|F9PJU9|F9PJU9_9ACTO_BACT_ORAL_MICRO	>tr|F9PMQ7|F9PMQ7_9ACTO_BACT_ORAL_MICRO
>tr|F9PM68|F9PM68_9ACTO_BACT_ORAL_MICRO		>tr|F9PIG0|F9PIG0_9ACTO_BACT_ORAL_MICRO	>tr|F9PNV3|F9PNV3_9ACTO_BACT_ORAL_MICRO	>tr|F9PNT3|F9PNT3_9ACTO_BACT_ORAL_MICRO			>tr|F9PKV1|F9PKV1_9ACTO_BACT_ORAL_MICRO			>tr|F9PI63|F9PI63_9ACTO_BACT_ORAL_MICRO			>tr|F9PMX0|F9PMX0_9ACTO_BACT_ORAL_MICRO	>tr|F9PK61|F9PK61_9ACTO_BACT_ORAL_MICRO						>tr|F9PM60|F9PM60_9ACTO_BACT_ORAL_MICRO	>tr|F9PJT6|F9PJT6_9ACTO_BACT_ORAL_MICRO				>sp|P04653|CASA1_SHEEP_MAM_DAIRY			>sp|A8AZJ8|RL17_STRGC_BACT_ORAL_MICRO						>tr|Q73PF7|Q73PF7_TREDE_BACT_ORAL_MICRO	>tr|F9PHF9|F9PHF9_9ACTO_BACT_ORAL_MICRO				>tr|F9PJC7|F9PJC7_9ACTO_BACT_ORAL_MICRO		>sp|P08311|CATG_HUMAN_MAM_IMMUNE					>tr|F9PIL1|F9PIL1_9ACTO_BACT_ORAL_MICRO	>sp|P59665|DEF1_HUMAN_MAM_IMMUNE
>tr|Q73MM0|Q73MM0_TREDE_BACT_ORAL_MICRO		>tr|F9PK61|F9PK61_9ACTO_BACT_ORAL_MICRO	>tr|F9PHX4|F9PHX4_9ACTO_BACT_ORAL_MICRO	>sp|P02768|ALBU_HUMAN_LAB_CONT_MAM			>tr|A0A166CAS6|A0A166CAS6_9EURY_BACT_ORAL_MICRO			>sp|P04264|K2C1_HUMAN_COMM_CONT_MAM			>tr|G8ULL1|G8ULL1_TANFA_BACT_ORAL_MICRO	>tr|F9PKD8|F9PKD8_9ACTO_BACT_ORAL_MICRO						>tr|F9PIW8|F9PIW8_9ACTO_BACT_ORAL_MICRO	>sp|A8AYG3|ATPA_STRGC_BACT_ORAL_MICRO				>tr|F9PLQ7|F9PLQ7_9ACTO_BACT_ORAL_MICRO			>tr|A8AYH4|A8AYH4_STRGC_BACT_ORAL_MICRO						>tr|F9PHI8|F9PHI8_9ACTO_BACT_ORAL_MICRO	>sp|A8AZI3|RPOB_STRGC_BACT_ORAL_MICRO				>sp|A8AZL5|RL14_STRGC_BACT_ORAL_MICRO		>sp|P02768|ALBU_HUMAN_LAB_CONT_MAM					>sp|P06702|S10A9_HUMAN_MAM_IMMUNE	>tr|F9PI56|F9PI56_9ACTO_BACT_ORAL_MICRO
>sp|A8AYG3|ATPA_STRGC_BACT_ORAL_MICRO		>tr|F9PI58|F9PI58_9ACTO_BACT_ORAL_MICRO	>sp|Q7MTK9|RS12_PORGI_BACT_ORAL_MICRO	>tr|F9PI70|F9PI70_9ACTO_BACT_ORAL_MICRO			>tr|F9PI04|F9PI04_9ACTO_BACT_ORAL_MICRO			>sp|P61626|LYSC_HUMAN_MAM_IMMUNE			>tr|A8AYD7|A8AYD7_STRGC_BACT_ORAL_MICRO	>tr|F9HFS5|F9HFS5_9STRE_BACT_ORAL_MICRO						>tr|F9PK61|F9PK61_9ACTO_BACT_ORAL_MICRO	>tr|Q8DVV3|Q8DVV3_STRMU_BACT_ORAL_MICRO_COMM_CONT				>tr|C8NHK2|C8NHK2_9LACT_BACT_ORAL_MICRO			>sp|A8AUR9|PGK_STRGC_BACT_ORAL_MICRO						>tr|F9PMW9|F9PMW9_9ACTO_BACT_ORAL_MICRO	>tr|F9PMX1|F9PMX1_9ACTO_BACT_ORAL_MICRO				>tr|F9PI69|F9PI69_9ACTO_BACT_ORAL_MICRO		>tr|F9PJC7|F9PJC7_9ACTO_BACT_ORAL_MICRO					>tr|F9PN89|F9PN89_9ACTO_BACT_ORAL_MICRO	>sp|P08311|CATG_HUMAN_MAM_IMMUNE
>tr|F9PL18|F9PL18_9ACTO_BACT_ORAL_MICRO		>tr|F9PHJ5|F9PHJ5_9ACTO_BACT_ORAL_MICRO	>tr|F9PH82|F9PH82_9ACTO_BACT_ORAL_MICRO	>sp|P01009|A1AT_HUMAN_MAM_IMMUNE			>tr|F9PWR8|F9PWR8_9STRE_BACT_ORAL_MICRO			>tr|F9PKY4|F9PKY4_9ACTO_BACT_ORAL_MICRO			>sp|Q9XB21|DBH_STRMU_BACT_ORAL_MICRO_COMM_CONT	>tr|F9PGL4|F9PGL4_9ACTO_BACT_ORAL_MICRO						>tr|F9PNP4|F9PNP4_9ACTO_BACT_ORAL_MICRO	>tr|F9PMX0|F9PMX0_9ACTO_BACT_ORAL_MICRO				>tr|F9PH23|F9PH23_9ACTO_BACT_ORAL_MICRO			>tr|F9PH72|F9PH72_9ACTO_BACT_ORAL_MICRO						>tr|F9PJT0|F9PJT0_9ACTO_BACT_ORAL_MICRO	>tr|F9PK75|F9PK75_9ACTO_BACT_ORAL_MICRO				>tr|F9PLZ7|F9PLZ7_9ACTO_BACT_ORAL_MICRO		>sp|P05109|S10A8_HUMAN_MAM_IMMUNE					>tr|F9PKD9|F9PKD9_9ACTO_BACT_ORAL_MICRO	>sp|P02768|ALBU_HUMAN_LAB_CONT_MAM
>tr|F9PIP1|F9PIP1_9ACTO_BACT_ORAL_MICRO		>tr|C8NGI8|C8NGI8_9LACT_BACT_ORAL_MICRO	>tr|F9PNC4|F9PNC4_9ACTO_BACT_ORAL_MICRO	>sp|P08246|ELNE_HUMAN_MAM_IMMUNE			>sp|P04264|K2C1_HUMAN_COMM_CONT_MAM			>tr|F9PM60|F9PM60_9ACTO_BACT_ORAL_MICRO			>sp|A8AZK8|RS5_STRGC_BACT_ORAL_MICRO	>tr|Q7MTE2|Q7MTE2_PORGI_BACT_ORAL_MICRO						>tr|F9PJT0|F9PJT0_9ACTO_BACT_ORAL_MICRO	>tr|F9PJ25|F9PJ25_9ACTO_BACT_ORAL_MICRO				>sp|P01834|IGKC_HUMAN_MAM_IMMUNE			>tr|F9PJR4|F9PJR4_9ACTO_BACT_ORAL_MICRO						>tr|F9PNV3|F9PNV3_9ACTO_BACT_ORAL_MICRO	>tr|F9PIG0|F9PIG0_9ACTO_BACT_ORAL_MICRO				>tr|F9PHI8|F9PHI8_9ACTO_BACT_ORAL_MICRO		>tr|A8AUH5|A8AUH5_STRGC_BACT_ORAL_MICRO					>sp|P05164|PERM_HUMAN_MAM_IMMUNE	>sp|P05109|S10A8_HUMAN_MAM_IMMUNE
>sp|A8AZL5|RL14_STRGC_BACT_ORAL_MICRO		>tr|F9PH82|F9PH82_9ACTO_BACT_ORAL_MICRO	>tr|F9PI90|F9PI90_9ACTO_BACT_ORAL_MICRO	>sp|P02452|CO1A1_HUMAN_COL_MAM_COMM_CONT			>tr|F9PKE0|F9PKE0_9ACTO_BACT_ORAL_MICRO			>tr|F9PN92|F9PN92_9ACTO_BACT_ORAL_MICRO			>tr|A8AZX3|A8AZX3_STRGC_BACT_ORAL_MICRO	>tr|F9PIA2|F9PIA2_9ACTO_BACT_ORAL_MICRO						>tr|F9PKY4|F9PKY4_9ACTO_BACT_ORAL_MICRO	>sp|A8AZY6|RS4_STRGC_BACT_ORAL_MICRO				>tr|F9PLT8|F9PLT8_9ACTO_BACT_ORAL_MICRO			>tr|A0A166BNV7|A0A166BNV7_9EURY_BACT_ORAL_MICRO						>tr|F9PKV1|F9PKV1_9ACTO_BACT_ORAL_MICRO	>sp|P01009|A1AT_HUMAN_MAM_IMMUNE				>tr|F9PK35|F9PK35_9ACTO_BACT_ORAL_MICRO		>tr|F9PI91|F9PI91_9ACTO_BACT_ORAL_MICRO					>tr|F9PK61|F9PK61_9ACTO_BACT_ORAL_MICRO	>tr|F9PI91|F9PI91_9ACTO_BACT_ORAL_MICRO
>tr|F9PKF1|F9PKF1_9ACTO_BACT_ORAL_MICRO		>tr|F9PHC4|F9PHC4_9ACTO_BACT_ORAL_MICRO	>tr|F9PI04|F9PI04_9ACTO_BACT_ORAL_MICRO	>tr|F9PGN1|F9PGN1_9ACTO_BACT_ORAL_MICRO			>sp|P12111|CO6A3_HUMAN_COL_MAM_COMM_CONT			>tr|F9PH82|F9PH82_9ACTO_BACT_ORAL_MICRO			>tr|A8AVL1|A8AVL1_STRGC_BACT_ORAL_MICRO	>tr|F9PIG1|F9PIG1_9ACTO_BACT_ORAL_MICRO						>sp|P59665|DEF1_HUMAN_MAM_IMMUNE	>tr|F9PMF2|F9PMF2_9ACTO_BACT_ORAL_MICRO				>sp|Q9EV38|LACG_STRGC_BACT_ORAL_MICRO			>tr|F9PIT2|F9PIT2_9ACTO_BACT_ORAL_MICRO						>tr|F9PI04|F9PI04_9ACTO_BACT_ORAL_MICRO	>tr|F9PIL1|F9PIL1_9ACTO_BACT_ORAL_MICRO				>sp|P01008|ANT3_HUMAN_MAM_IMMUNE		>sp|P05164|PERM_HUMAN_MAM_IMMUNE					>tr|F9PI58|F9PI58_9ACTO_BACT_ORAL_MICRO	>tr|F9PN92|F9PN92_9ACTO_BACT_ORAL_MICRO
>tr|A8AXL0|A8AXL0_STRGC_BACT_ORAL_MICRO		>tr|A0A165YUY4|A0A165YUY4_9EURY_BACT_ORAL_MICRO	>sp|P04264|K2C1_HUMAN_COMM_CONT_MAM	>tr|F9PLZ5|F9PLZ5_9ACTO_BACT_ORAL_MICRO			>tr|F9PJ25|F9PJ25_9ACTO_BACT_ORAL_MICRO			>tr|F9PJC7|F9PJC7_9ACTO_BACT_ORAL_MICRO			>tr|F9PGL4|F9PGL4_9ACTO_BACT_ORAL_MICRO	>tr|G8UNG8|G8UNG8_TANFA_BACT_ORAL_MICRO							>tr|F9PI04|F9PI04_9ACTO_BACT_ORAL_MICRO				>tr|F9PJ31|F9PJ31_9ACTO_BACT_ORAL_MICRO			>tr|F9PGW6|F9PGW6_9ACTO_BACT_ORAL_MICRO						>sp|P04264|K2C1_HUMAN_COMM_CONT_MAM	>tr|F9PHZ3|F9PHZ3_9ACTO_BACT_ORAL_MICRO				>tr|F9PI44|F9PI44_9ACTO_BACT_ORAL_MICRO		>tr|F9PKE0|F9PKE0_9ACTO_BACT_ORAL_MICRO					>tr|F9PLI9|F9PLI9_9ACTO_BACT_ORAL_MICRO	>tr|F9PMH7|F9PMH7_9ACTO_BACT_ORAL_MICRO
>tr|F9PID3|F9PID3_9ACTO_BACT_ORAL_MICRO		>tr|F5HDQ9|F5HDQ9_PORGI_BACT_ORAL_MICRO	>tr|F9PLQ7|F9PLQ7_9ACTO_BACT_ORAL_MICRO	>tr|F9PJU9|F9PJU9_9ACTO_BACT_ORAL_MICRO			>tr|F9PNQ6|F9PNQ6_9ACTO_BACT_ORAL_MICRO			>sp|P01008|ANT3_HUMAN_MAM_IMMUNE			>sp|P23033|CH60_TREPA_BACT_COMM_CONT	>tr|F9PKD0|F9PKD0_9ACTO_BACT_ORAL_MICRO							>tr|G8UJN3|G8UJN3_TANFA_BACT_ORAL_MICRO				>tr|G8UJN3|G8UJN3_TANFA_BACT_ORAL_MICRO			>tr|F9PIU4|F9PIU4_9ACTO_BACT_ORAL_MICRO						>sp|P08123|CO1A2_HUMAN_COL_MAM_COMM_CONT	>sp|P05109|S10A8_HUMAN_MAM_IMMUNE				>sp|P13645|K1C10_HUMAN_COMM_CONT_MAM		>tr|F9PNP4|F9PNP4_9ACTO_BACT_ORAL_MICRO					>sp|P02769|ALBU_BOVIN_LAB_CONT_MAM	>tr|F9PNP4|F9PNP4_9ACTO_BACT_ORAL_MICRO
>tr|F9PH82|F9PH82_9ACTO_BACT_ORAL_MICRO		>tr|S3K1W5|S3K1W5_TREMA_BACT_ORAL_MICRO	>tr|F9PM60|F9PM60_9ACTO_BACT_ORAL_MICRO	>tr|F9PIL1|F9PIL1_9ACTO_BACT_ORAL_MICRO			>sp|A8AVA8|DNAK_STRGC_BACT_ORAL_MICRO			>tr|F9PLZ7|F9PLZ7_9ACTO_BACT_ORAL_MICRO			>tr|G8UKK9|G8UKK9_TANFA_BACT_ORAL_MICRO	>sp|P05164|PERM_HUMAN_MAM_IMMUNE							>sp|P59665|DEF1_HUMAN_MAM_IMMUNE				>tr|Q7MT61|Q7MT61_PORGI_BACT_ORAL_MICRO			>tr|F9PI89|F9PI89_9ACTO_BACT_ORAL_MICRO						>tr|F9PJ25|F9PJ25_9ACTO_BACT_ORAL_MICRO	>tr|F9PLD7|F9PLD7_9ACTO_BACT_ORAL_MICRO				>tr|F9PI91|F9PI91_9ACTO_BACT_ORAL_MICRO		>tr|F9PKH0|F9PKH0_9ACTO_BACT_ORAL_MICRO					>sp|P13645|K1C10_HUMAN_COMM_CONT_MAM	>sp|P01008|ANT3_HUMAN_MAM_IMMUNE
>tr|F9PI57|F9PI57_9ACTO_BACT_ORAL_MICRO		>sp|A8AXG8|RL7_STRGC_BACT_ORAL_MICRO	>sp|Q9S3R8|OMP40_PORGI_BACT_ORAL_MICRO	>sp|P06702|S10A9_HUMAN_MAM_IMMUNE			>sp|A8AYG1|ATPB_STRGC_BACT_ORAL_MICRO			>tr|F9PLZ5|F9PLZ5_9ACTO_BACT_ORAL_MICRO			>tr|C8NH26|C8NH26_9LACT_BACT_ORAL_MICRO	>tr|F9PIP1|F9PIP1_9ACTO_BACT_ORAL_MICRO							>tr|A0A165ZCB1|A0A165ZCB1_9EURY_BACT_ORAL_MICRO				>tr|C8NEI5|C8NEI5_9LACT_BACT_ORAL_MICRO			>sp|Q7MX26|RPOC_PORGI_BACT_ORAL_MICRO						>tr|F9PNQ6|F9PNQ6_9ACTO_BACT_ORAL_MICRO	>tr|A8AYH4|A8AYH4_STRGC_BACT_ORAL_MICRO				>tr|C8NEH2|C8NEH2_9LACT_BACT_ORAL_MICRO		>tr|F9PGT7|F9PGT7_9ACTO_BACT_ORAL_MICRO					>sp|A8AZE1|CH60_STRGC_BACT_ORAL_MICRO	>tr|F9PI69|F9PI69_9ACTO_BACT_ORAL_MICRO
>tr|F9PI76|F9PI76_9ACTO_BACT_ORAL_MICRO		>tr|F9PIA2|F9PIA2_9ACTO_BACT_ORAL_MICRO	>tr|F9PIG6|F9PIG6_9ACTO_BACT_ORAL_MICRO	>tr|F9PNN8|F9PNN8_9ACTO_BACT_ORAL_MICRO			>tr|F9PLR6|F9PLR6_9ACTO_BACT_ORAL_MICRO			>tr|F9PHI8|F9PHI8_9ACTO_BACT_ORAL_MICRO			>tr|F9PNA4|F9PNA4_9ACTO_BACT_ORAL_MICRO	>tr|F9PNE1|F9PNE1_9ACTO_BACT_ORAL_MICRO							>sp|P00761|TRYP_PIG_LAB_CONT_MAM				>tr|F9PJY1|F9PJY1_9ACTO_BACT_ORAL_MICRO			>tr|F9PI06|F9PI06_9ACTO_BACT_ORAL_MICRO						>tr|F9PLR6|F9PLR6_9ACTO_BACT_ORAL_MICRO	>tr|F9PJT6|F9PJT6_9ACTO_BACT_ORAL_MICRO				>tr|F9PMY1|F9PMY1_9ACTO_BACT_ORAL_MICRO		>tr|A0A166BMX3|A0A166BMX3_9EURY_BACT_ORAL_MICRO						>tr|F9PMS5|F9PMS5_9ACTO_BACT_ORAL_MICRO
>tr|F9PIC2|F9PIC2_9ACTO_BACT_ORAL_MICRO		>tr|A0A166BFF0|A0A166BFF0_9EURY_BACT_ORAL_MICRO	>tr|F9PHP7|F9PHP7_9ACTO_BACT_ORAL_MICRO	>sp|A8AYG1|ATPB_STRGC_BACT_ORAL_MICRO			>tr|G8UMK7|G8UMK7_TANFA_BACT_ORAL_MICRO			>sp|P01024|CO3_HUMAN_MAM_IMMUNE			>tr|A8AZ06|A8AZ06_STRGC_BACT_ORAL_MICRO	>tr|F9PJQ8|F9PJQ8_9ACTO_BACT_ORAL_MICRO							>tr|F9PK75|F9PK75_9ACTO_BACT_ORAL_MICRO				>tr|F9PK89|F9PK89_9ACTO_BACT_ORAL_MICRO			>tr|F9PHS9|F9PHS9_9ACTO_BACT_ORAL_MICRO						>tr|F9PK63|F9PK63_9ACTO_BACT_ORAL_MICRO	>tr|F9PJT0|F9PJT0_9ACTO_BACT_ORAL_MICRO				>tr|F9PNP4|F9PNP4_9ACTO_BACT_ORAL_MICRO		>sp|P95787|ATPA_STRMU_BACT_ORAL_MICRO_COMM_CONT						>sp|P00761|TRYP_PIG_LAB_CONT_MAM
>tr|F9PIK8|F9PIK8_9ACTO_BACT_ORAL_MICRO		>tr|F9PGM1|F9PGM1_9ACTO_BACT_ORAL_MICRO	>tr|F9PIE9|F9PIE9_9ACTO_BACT_ORAL_MICRO	>tr|F9PK35|F9PK35_9ACTO_BACT_ORAL_MICRO			>sp|P59665|DEF1_HUMAN_MAM_IMMUNE			>sp|P13645|K1C10_HUMAN_COMM_CONT_MAM			>tr|Q7MT61|Q7MT61_PORGI_BACT_ORAL_MICRO	>sp|P01008|ANT3_HUMAN_MAM_IMMUNE							>sp|P01009|A1AT_HUMAN_MAM_IMMUNE				>sp|A8AZE1|CH60_STRGC_BACT_ORAL_MICRO			>tr|G8UJN3|G8UJN3_TANFA_BACT_ORAL_MICRO						>sp|P59665|DEF1_HUMAN_MAM_IMMUNE	>tr|F9PNT3|F9PNT3_9ACTO_BACT_ORAL_MICRO				>sp|P06702|S10A9_HUMAN_MAM_IMMUNE		>sp|P01008|ANT3_HUMAN_MAM_IMMUNE						>tr|F9PNT3|F9PNT3_9ACTO_BACT_ORAL_MICRO
>sp|P01024|CO3_HUMAN_MAM_IMMUNE		>tr|A0A166CAS6|A0A166CAS6_9EURY_BACT_ORAL_MICRO	>sp|P08123|CO1A2_HUMAN_COL_MAM_COMM_CONT	>sp|P05164|PERM_HUMAN_MAM_IMMUNE			>sp|P08311|CATG_HUMAN_MAM_IMMUNE			>tr|F9PI91|F9PI91_9ACTO_BACT_ORAL_MICRO			>tr|G8UL65|G8UL65_TANFA_BACT_ORAL_MICRO	>tr|Q73NZ6|Q73NZ6_TREDE_BACT_ORAL_MICRO							>tr|F9PN88|F9PN88_9ACTO_BACT_ORAL_MICRO				>sp|A8AZM2|RL2_STRGC_BACT_ORAL_MICRO			>tr|F9PK40|F9PK40_9ACTO_BACT_ORAL_MICRO						>tr|A0A166BNV7|A0A166BNV7_9EURY_BACT_ORAL_MICRO	>tr|F9PI45|F9PI45_9ACTO_BACT_ORAL_MICRO				>tr|F9PI06|F9PI06_9ACTO_BACT_ORAL_MICRO		>tr|F9PI69|F9PI69_9ACTO_BACT_ORAL_MICRO						>tr|F9PN88|F9PN88_9ACTO_BACT_ORAL_MICRO
>sp|P61626|LYSC_HUMAN_MAM_IMMUNE		>tr|F9PLD7|F9PLD7_9ACTO_BACT_ORAL_MICRO	>tr|F9PJ25|F9PJ25_9ACTO_BACT_ORAL_MICRO	>tr|F9PI58|F9PI58_9ACTO_BACT_ORAL_MICRO			>tr|F9PJC7|F9PJC7_9ACTO_BACT_ORAL_MICRO			>tr|F9PKD8|F9PKD8_9ACTO_BACT_ORAL_MICRO			>tr|A8AYH1|A8AYH1_STRGC_BACT_ORAL_MICRO	>tr|Q73PF7|Q73PF7_TREDE_BACT_ORAL_MICRO							>tr|F9PK61|F9PK61_9ACTO_BACT_ORAL_MICRO				>tr|F9PMQ7|F9PMQ7_9ACTO_BACT_ORAL_MICRO			>tr|F9HFS5|F9HFS5_9STRE_BACT_ORAL_MICRO						>sp|P08311|CATG_HUMAN_MAM_IMMUNE	>sp|P02452|CO1A1_HUMAN_COL_MAM_COMM_CONT				>tr|A0A165ZCB1|A0A165ZCB1_9EURY_BACT_ORAL_MICRO		>tr|F9PGK7|F9PGK7_9ACTO_BACT_ORAL_MICRO						>tr|F9PJV3|F9PJV3_9ACTO_BACT_ORAL_MICRO
>tr|F9PMS3|F9PMS3_9ACTO_BACT_ORAL_MICRO		>tr|F9PJT2|F9PJT2_9ACTO_BACT_ORAL_MICRO	>tr|F9PNQ6|F9PNQ6_9ACTO_BACT_ORAL_MICRO	>tr|F9PHJ5|F9PHJ5_9ACTO_BACT_ORAL_MICRO			>tr|F9PLZ8|F9PLZ8_9ACTO_BACT_ORAL_MICRO			>sp|A8AZY6|RS4_STRGC_BACT_ORAL_MICRO			>sp|A8AZM3|RL23_STRGC_BACT_ORAL_MICRO	>sp|P61626|LYSC_HUMAN_MAM_IMMUNE							>sp|P05109|S10A8_HUMAN_MAM_IMMUNE				>tr|F9PNI0|F9PNI0_9ACTO_BACT_ORAL_MICRO			>tr|F9PNV3|F9PNV3_9ACTO_BACT_ORAL_MICRO						>tr|F9PJC7|F9PJC7_9ACTO_BACT_ORAL_MICRO	>tr|F9PMQ7|F9PMQ7_9ACTO_BACT_ORAL_MICRO				>tr|F9PHF5|F9PHF5_9ACTO_BACT_ORAL_MICRO		>tr|F9PI78|F9PI78_9ACTO_BACT_ORAL_MICRO						>tr|F9PKH0|F9PKH0_9ACTO_BACT_ORAL_MICRO
>tr|F9PJT2|F9PJT2_9ACTO_BACT_ORAL_MICRO		>sp|P08246|ELNE_HUMAN_MAM_IMMUNE	>tr|F9PI74|F9PI74_9ACTO_BACT_ORAL_MICRO	>tr|F9PGI3|F9PGI3_9ACTO_BACT_ORAL_MICRO			>tr|F9PXU8|F9PXU8_9STRE_BACT_ORAL_MICRO			>tr|F9PMY1|F9PMY1_9ACTO_BACT_ORAL_MICRO			>tr|I6L8Z8|I6L8Z8_STRMU_BACT_ORAL_MICRO_COMM_CONT	>tr|F9PN52|F9PN52_9ACTO_BACT_ORAL_MICRO							>tr|F9PNT3|F9PNT3_9ACTO_BACT_ORAL_MICRO				>sp|Q7MTK9|RS12_PORGI_BACT_ORAL_MICRO			>tr|F9PK52|F9PK52_9ACTO_BACT_ORAL_MICRO						>tr|F9PI69|F9PI69_9ACTO_BACT_ORAL_MICRO	>tr|F9PKV1|F9PKV1_9ACTO_BACT_ORAL_MICRO				>tr|F9PKV1|F9PKV1_9ACTO_BACT_ORAL_MICRO		>sp|P00761|TRYP_PIG_LAB_CONT_MAM						>tr|F9PHZ7|F9PHZ7_9ACTO_BACT_ORAL_MICRO
>tr|F9PMX0|F9PMX0_9ACTO_BACT_ORAL_MICRO		>tr|Q7MT30|Q7MT30_PORGI_BACT_ORAL_MICRO	>tr|F9PMZ7|F9PMZ7_9ACTO_BACT_ORAL_MICRO	>tr|F9PM60|F9PM60_9ACTO_BACT_ORAL_MICRO			>tr|F9PI91|F9PI91_9ACTO_BACT_ORAL_MICRO			>tr|F9PMH7|F9PMH7_9ACTO_BACT_ORAL_MICRO			>tr|F9PMU5|F9PMU5_9ACTO_BACT_ORAL_MICRO	>tr|G8ULD5|G8ULD5_TANFA_BACT_ORAL_MICRO							>tr|A0A166BNV7|A0A166BNV7_9EURY_BACT_ORAL_MICRO				>tr|F9PMH7|F9PMH7_9ACTO_BACT_ORAL_MICRO			>tr|G8UMJ5|G8UMJ5_TANFA_BACT_ORAL_MICRO						>sp|P05109|S10A8_HUMAN_MAM_IMMUNE	>tr|F9PKK9|F9PKK9_9ACTO_BACT_ORAL_MICRO				>sp|P02768|ALBU_HUMAN_LAB_CONT_MAM		>tr|C8NGQ8|C8NGQ8_9LACT_BACT_ORAL_MICRO						>tr|F9PMY1|F9PMY1_9ACTO_BACT_ORAL_MICRO
>tr|F9PK75|F9PK75_9ACTO_BACT_ORAL_MICRO		>tr|C8NEH2|C8NEH2_9LACT_BACT_ORAL_MICRO	>tr|F9PHG7|F9PHG7_9ACTO_BACT_ORAL_MICRO	>sp|P02769|ALBU_BOVIN_LAB_CONT_MAM			>tr|A8AUR7|A8AUR7_STRGC_BACT_ORAL_MICRO			>tr|F5HDQ9|F5HDQ9_PORGI_BACT_ORAL_MICRO			>tr|A8AYH4|A8AYH4_STRGC_BACT_ORAL_MICRO	>tr|F9PHI8|F9PHI8_9ACTO_BACT_ORAL_MICRO							>tr|A0A162FLR5|A0A162FLR5_9EURY_BACT_ORAL_MICRO				>tr|F9PHZ7|F9PHZ7_9ACTO_BACT_ORAL_MICRO			>sp|P08123|CO1A2_HUMAN_COL_MAM_COMM_CONT						>tr|F9PI91|F9PI91_9ACTO_BACT_ORAL_MICRO	>tr|F9PLG1|F9PLG1_9ACTO_BACT_ORAL_MICRO				>tr|F9PK52|F9PK52_9ACTO_BACT_ORAL_MICRO		>tr|Q73KU8|Q73KU8_TREDE_BACT_ORAL_MICRO						>sp|P01009|A1AT_HUMAN_MAM_IMMUNE
>tr|F9PKD8|F9PKD8_9ACTO_BACT_ORAL_MICRO		>tr|F9PIK8|F9PIK8_9ACTO_BACT_ORAL_MICRO	>sp|P06702|S10A9_HUMAN_MAM_IMMUNE	>sp|P13645|K1C10_HUMAN_COMM_CONT_MAM			>tr|F9PHF9|F9PHF9_9ACTO_BACT_ORAL_MICRO			>tr|F9PHJ5|F9PHJ5_9ACTO_BACT_ORAL_MICRO			>tr|F9PMZ7|F9PMZ7_9ACTO_BACT_ORAL_MICRO	>tr|F9PMU5|F9PMU5_9ACTO_BACT_ORAL_MICRO							>tr|F9PN89|F9PN89_9ACTO_BACT_ORAL_MICRO				>tr|S3K2L1|S3K2L1_TREMA_BACT_ORAL_MICRO			>tr|F9PMU5|F9PMU5_9ACTO_BACT_ORAL_MICRO						>tr|F9PKE0|F9PKE0_9ACTO_BACT_ORAL_MICRO	>sp|P05164|PERM_HUMAN_MAM_IMMUNE						>tr|F9PHF5|F9PHF5_9ACTO_BACT_ORAL_MICRO						>sp|P02452|CO1A1_HUMAN_COL_MAM_COMM_CONT
>tr|F9PIA1|F9PIA1_9ACTO_BACT_ORAL_MICRO		>tr|F9PM60|F9PM60_9ACTO_BACT_ORAL_MICRO	>tr|F9PNQ2|F9PNQ2_9ACTO_BACT_ORAL_MICRO	>tr|F5HFX8|F5HFX8_PORGI_BACT_ORAL_MICRO			>tr|F9PKH0|F9PKH0_9ACTO_BACT_ORAL_MICRO			>tr|F9PNP4|F9PNP4_9ACTO_BACT_ORAL_MICRO			>tr|A0A166BNV7|A0A166BNV7_9EURY_BACT_ORAL_MICRO	>tr|F9PN89|F9PN89_9ACTO_BACT_ORAL_MICRO							>sp|P05164|PERM_HUMAN_MAM_IMMUNE				>tr|C8NDM8|C8NDM8_9LACT_BACT_ORAL_MICRO			>tr|G8UHS9|G8UHS9_TANFA_BACT_ORAL_MICRO						>tr|F9PNP4|F9PNP4_9ACTO_BACT_ORAL_MICRO	>sp|P00761|TRYP_PIG_LAB_CONT_MAM						>tr|F9HFS5|F9HFS5_9STRE_BACT_ORAL_MICRO						>tr|F9PKE5|F9PKE5_9ACTO_BACT_ORAL_MICRO
>sp|A8AY75|RL11_STRGC_BACT_ORAL_MICRO		>tr|F9PNV3|F9PNV3_9ACTO_BACT_ORAL_MICRO	>tr|Q8DVV3|Q8DVV3_STRMU_BACT_ORAL_MICRO_COMM_CONT	>tr|F9PIA1|F9PIA1_9ACTO_BACT_ORAL_MICRO			>tr|F9PGT7|F9PGT7_9ACTO_BACT_ORAL_MICRO			>tr|F9PI06|F9PI06_9ACTO_BACT_ORAL_MICRO			>tr|F9PN91|F9PN91_9ACTO_BACT_ORAL_MICRO	>tr|F9PHX4|F9PHX4_9ACTO_BACT_ORAL_MICRO							>tr|A0A165ZC91|A0A165ZC91_9EURY_BACT_ORAL_MICRO				>tr|F9PGI3|F9PGI3_9ACTO_BACT_ORAL_MICRO			>tr|A8AYD5|A8AYD5_STRGC_BACT_ORAL_MICRO						>tr|F9PKH0|F9PKH0_9ACTO_BACT_ORAL_MICRO	>tr|F9PK61|F9PK61_9ACTO_BACT_ORAL_MICRO						>tr|F9PHZ7|F9PHZ7_9ACTO_BACT_ORAL_MICRO						>tr|F9PJC7|F9PJC7_9ACTO_BACT_ORAL_MICRO
>tr|F9PGL4|F9PGL4_9ACTO_BACT_ORAL_MICRO		>tr|F9PNI0|F9PNI0_9ACTO_BACT_ORAL_MICRO	>sp|P59665|DEF1_HUMAN_MAM_IMMUNE	>sp|P23033|CH60_TREPA_BACT_COMM_CONT			>tr|A0A166BMX3|A0A166BMX3_9EURY_BACT_ORAL_MICRO			>tr|F9PI04|F9PI04_9ACTO_BACT_ORAL_MICRO			>tr|F9PI57|F9PI57_9ACTO_BACT_ORAL_MICRO	>tr|F9PMX5|F9PMX5_9ACTO_BACT_ORAL_MICRO							>sp|P59915|HAGA1_PORGI_BACT_ORAL_MICRO				>sp|Q73P70|OTCC_TREDE_BACT_ORAL_MICRO			>tr|F9PI63|F9PI63_9ACTO_BACT_ORAL_MICRO						>tr|F9PGT7|F9PGT7_9ACTO_BACT_ORAL_MICRO	>sp|A8AUR9|PGK_STRGC_BACT_ORAL_MICRO						>tr|F9PMY1|F9PMY1_9ACTO_BACT_ORAL_MICRO						>tr|F9PK52|F9PK52_9ACTO_BACT_ORAL_MICRO
>sp|A8AUR6|EFG_STRGC_BACT_ORAL_MICRO		>sp|P59167|RS12_STRMU_BACT_ORAL_MICRO_COMM_CONT	>sp|P08311|CATG_HUMAN_MAM_IMMUNE	>tr|G8UMG8|G8UMG8_TANFA_BACT_ORAL_MICRO			>sp|P01008|ANT3_HUMAN_MAM_IMMUNE			>sp|P02768|ALBU_HUMAN_LAB_CONT_MAM			>tr|F9PHZ7|F9PHZ7_9ACTO_BACT_ORAL_MICRO	>tr|F9PLQ7|F9PLQ7_9ACTO_BACT_ORAL_MICRO							>tr|F9PJU9|F9PJU9_9ACTO_BACT_ORAL_MICRO				>tr|F9PKY4|F9PKY4_9ACTO_BACT_ORAL_MICRO			>tr|F9PGK7|F9PGK7_9ACTO_BACT_ORAL_MICRO						>tr|A0A166BMX3|A0A166BMX3_9EURY_BACT_ORAL_MICRO	>tr|F9PK63|F9PK63_9ACTO_BACT_ORAL_MICRO						>sp|P01009|A1AT_HUMAN_MAM_IMMUNE						>tr|F9PJU9|F9PJU9_9ACTO_BACT_ORAL_MICRO
>tr|F9PNT3|F9PNT3_9ACTO_BACT_ORAL_MICRO		>tr|F9PI04|F9PI04_9ACTO_BACT_ORAL_MICRO	>tr|F9PIH1|F9PIH1_9ACTO_BACT_ORAL_MICRO	>tr|F9PH82|F9PH82_9ACTO_BACT_ORAL_MICRO			>tr|F9PI69|F9PI69_9ACTO_BACT_ORAL_MICRO			>sp|P01009|A1AT_HUMAN_MAM_IMMUNE			>tr|F9PMY1|F9PMY1_9ACTO_BACT_ORAL_MICRO	>tr|G8UJN3|G8UJN3_TANFA_BACT_ORAL_MICRO							>tr|F9PH71|F9PH71_9ACTO_BACT_ORAL_MICRO				>tr|F9PMK0|F9PMK0_9ACTO_BACT_ORAL_MICRO			>tr|F9PKH0|F9PKH0_9ACTO_BACT_ORAL_MICRO						>sp|P01008|ANT3_HUMAN_MAM_IMMUNE	>tr|F9PIA3|F9PIA3_9ACTO_BACT_ORAL_MICRO						>sp|A8AUR9|PGK_STRGC_BACT_ORAL_MICRO						>tr|F9PI06|F9PI06_9ACTO_BACT_ORAL_MICRO
>sp|P67975|LACB_OVIMU_MAM_DAIRY		>tr|F9PI44|F9PI44_9ACTO_BACT_ORAL_MICRO	>tr|F9PJC7|F9PJC7_9ACTO_BACT_ORAL_MICRO	>tr|F9PMS3|F9PMS3_9ACTO_BACT_ORAL_MICRO			>tr|F9PLG1|F9PLG1_9ACTO_BACT_ORAL_MICRO			>sp|P08246|ELNE_HUMAN_MAM_IMMUNE			>tr|F9PJT6|F9PJT6_9ACTO_BACT_ORAL_MICRO	>tr|F9PNC4|F9PNC4_9ACTO_BACT_ORAL_MICRO							>tr|F9PNS1|F9PNS1_9ACTO_BACT_ORAL_MICRO				>tr|Q73MM0|Q73MM0_TREDE_BACT_ORAL_MICRO			>tr|C8NEH2|C8NEH2_9LACT_BACT_ORAL_MICRO						>tr|F9PLG1|F9PLG1_9ACTO_BACT_ORAL_MICRO	>tr|F9PJU9|F9PJU9_9ACTO_BACT_ORAL_MICRO						>tr|S3K2L1|S3K2L1_TREMA_BACT_ORAL_MICRO						>tr|F9PNN8|F9PNN8_9ACTO_BACT_ORAL_MICRO
>sp|P08123|CO1A2_HUMAN_COL_MAM_COMM_CONT		>tr|C8NGQ8|C8NGQ8_9LACT_BACT_ORAL_MICRO	>tr|F9PI69|F9PI69_9ACTO_BACT_ORAL_MICRO	>tr|G8UKP7|G8UKP7_TANFA_BACT_ORAL_MICRO			>tr|F9PK35|F9PK35_9ACTO_BACT_ORAL_MICRO			>sp|A8AZE1|CH60_STRGC_BACT_ORAL_MICRO			>tr|G8UJN3|G8UJN3_TANFA_BACT_ORAL_MICRO	>tr|F9HEU8|F9HEU8_9STRE_BACT_ORAL_MICRO							>tr|F9PI56|F9PI56_9ACTO_BACT_ORAL_MICRO				>sp|P12109|CO6A1_HUMAN_COL_MAM_COMM_CONT			>tr|F9PMK0|F9PMK0_9ACTO_BACT_ORAL_MICRO						>tr|F9PGK7|F9PGK7_9ACTO_BACT_ORAL_MICRO	>tr|F9PIF0|F9PIF0_9ACTO_BACT_ORAL_MICRO						>sp|P02452|CO1A1_HUMAN_COL_MAM_COMM_CONT						>tr|F9PN89|F9PN89_9ACTO_BACT_ORAL_MICRO
>tr|F9PGW4|F9PGW4_9ACTO_BACT_ORAL_MICRO		>tr|F9PKD0|F9PKD0_9ACTO_BACT_ORAL_MICRO	>sp|P05109|S10A8_HUMAN_MAM_IMMUNE	>tr|F9PHZ7|F9PHZ7_9ACTO_BACT_ORAL_MICRO			>tr|F9PJR4|F9PJR4_9ACTO_BACT_ORAL_MICRO			>tr|F9PGL4|F9PGL4_9ACTO_BACT_ORAL_MICRO			>sp|A8AUL5|G6PI_STRGC_BACT_ORAL_MICRO	>tr|F9PN91|F9PN91_9ACTO_BACT_ORAL_MICRO							>tr|F9PIL1|F9PIL1_9ACTO_BACT_ORAL_MICRO				>tr|F9PIJ5|F9PIJ5_9ACTO_BACT_ORAL_MICRO			>sp|P08311|CATG_HUMAN_MAM_IMMUNE						>sp|P00761|TRYP_PIG_LAB_CONT_MAM	>tr|F9PH71|F9PH71_9ACTO_BACT_ORAL_MICRO						>tr|F9PLZ5|F9PLZ5_9ACTO_BACT_ORAL_MICRO						>sp|P05164|PERM_HUMAN_MAM_IMMUNE
>tr|F9PGI6|F9PGI6_9ACTO_BACT_ORAL_MICRO		>tr|G8UIA3|G8UIA3_TANFA_BACT_ORAL_MICRO	>tr|F9PMX1|F9PMX1_9ACTO_BACT_ORAL_MICRO	>tr|F9PLE4|F9PLE4_9ACTO_BACT_ORAL_MICRO			>tr|F9PGK7|F9PGK7_9ACTO_BACT_ORAL_MICRO			>tr|F9PK62|F9PK62_9ACTO_BACT_ORAL_MICRO			>tr|F9PM68|F9PM68_9ACTO_BACT_ORAL_MICRO	>tr|F9PKV1|F9PKV1_9ACTO_BACT_ORAL_MICRO							>tr|F9PIW8|F9PIW8_9ACTO_BACT_ORAL_MICRO				>tr|F9PI76|F9PI76_9ACTO_BACT_ORAL_MICRO			>sp|A8AZM6|RS10_STRGC_BACT_ORAL_MICRO						>sp|Q7MTK9|RS12_PORGI_BACT_ORAL_MICRO	>sp|P01834|IGKC_HUMAN_MAM_IMMUNE						>tr|F9PKV1|F9PKV1_9ACTO_BACT_ORAL_MICRO						>tr|F9PNS1|F9PNS1_9ACTO_BACT_ORAL_MICRO
>tr|F9PLZ7|F9PLZ7_9ACTO_BACT_ORAL_MICRO		>sp|Q7MTK9|RS12_PORGI_BACT_ORAL_MICRO	>tr|F9PKD1|F9PKD1_9ACTO_BACT_ORAL_MICRO	>tr|S3K2L1|S3K2L1_TREMA_BACT_ORAL_MICRO			>tr|G8UI84|G8UI84_TANFA_BACT_ORAL_MICRO			>tr|F9PN88|F9PN88_9ACTO_BACT_ORAL_MICRO			>tr|Q8DVV3|Q8DVV3_STRMU_BACT_ORAL_MICRO_COMM_CONT	>sp|A8AZE1|CH60_STRGC_BACT_ORAL_MICRO							>tr|F9PNN8|F9PNN8_9ACTO_BACT_ORAL_MICRO				>tr|F9PIC2|F9PIC2_9ACTO_BACT_ORAL_MICRO			>tr|F9PGM1|F9PGM1_9ACTO_BACT_ORAL_MICRO						>tr|F9PNT3|F9PNT3_9ACTO_BACT_ORAL_MICRO	>tr|F9PMF1|F9PMF1_9ACTO_BACT_ORAL_MICRO						>tr|F9PIL1|F9PIL1_9ACTO_BACT_ORAL_MICRO						>tr|F9PK62|F9PK62_9ACTO_BACT_ORAL_MICRO
>tr|F9PNE1|F9PNE1_9ACTO_BACT_ORAL_MICRO			>tr|F9PHE4|F9PHE4_9ACTO_BACT_ORAL_MICRO	>tr|S3K275|S3K275_TREMA_BACT_ORAL_MICRO			>tr|F9PI44|F9PI44_9ACTO_BACT_ORAL_MICRO			>tr|F9PIK8|F9PIK8_9ACTO_BACT_ORAL_MICRO			>tr|F9HEW7|F9HEW7_9STRE_BACT_ORAL_MICRO	>tr|F9PM60|F9PM60_9ACTO_BACT_ORAL_MICRO							>tr|F9PK40|F9PK40_9ACTO_BACT_ORAL_MICRO				>tr|F9PIK8|F9PIK8_9ACTO_BACT_ORAL_MICRO			>tr|F9PIG1|F9PIG1_9ACTO_BACT_ORAL_MICRO						>sp|P02768|ALBU_HUMAN_LAB_CONT_MAM	>tr|F9PI58|F9PI58_9ACTO_BACT_ORAL_MICRO						>sp|P06702|S10A9_HUMAN_MAM_IMMUNE						>tr|F9PK61|F9PK61_9ACTO_BACT_ORAL_MICRO
>sp|P02769|ALBU_BOVIN_LAB_CONT_MAM			>tr|F9PJT6|F9PJT6_9ACTO_BACT_ORAL_MICRO	>tr|F9PNS1|F9PNS1_9ACTO_BACT_ORAL_MICRO			>sp|P00761|TRYP_PIG_LAB_CONT_MAM			>tr|F9PKV1|F9PKV1_9ACTO_BACT_ORAL_MICRO			>tr|A0A166CAS6|A0A166CAS6_9EURY_BACT_ORAL_MICRO	>sp|Q9S3R8|OMP40_PORGI_BACT_ORAL_MICRO							>tr|A0A166ABJ2|A0A166ABJ2_9EURY_BACT_ORAL_MICRO				>sp|P01024|CO3_HUMAN_MAM_IMMUNE			>tr|C8NDS6|C8NDS6_9LACT_BACT_ORAL_MICRO						>tr|F9PI70|F9PI70_9ACTO_BACT_ORAL_MICRO	>tr|F9PI56|F9PI56_9ACTO_BACT_ORAL_MICRO						>sp|Q7MX26|RPOC_PORGI_BACT_ORAL_MICRO						>tr|F9PI58|F9PI58_9ACTO_BACT_ORAL_MICRO
>sp|A8AWA0|EFTU_STRGC_BACT_ORAL_MICRO			>sp|P05164|PERM_HUMAN_MAM_IMMUNE	>tr|F9PN38|F9PN38_9ACTO_BACT_ORAL_MICRO			>sp|P02768|ALBU_HUMAN_LAB_CONT_MAM			>sp|P02788-2|TRFL_HUMAN_MAM_IMMUNE			>sp|Q73P70|OTCC_TREDE_BACT_ORAL_MICRO	>tr|F9PIG6|F9PIG6_9ACTO_BACT_ORAL_MICRO							>tr|F9PNQ6|F9PNQ6_9ACTO_BACT_ORAL_MICRO				>sp|P61626|LYSC_HUMAN_MAM_IMMUNE			>tr|F9PNC4|F9PNC4_9ACTO_BACT_ORAL_MICRO						>tr|F9PJB1|F9PJB1_9ACTO_BACT_ORAL_MICRO	>tr|F9PK40|F9PK40_9ACTO_BACT_ORAL_MICRO						>sp|Q9XB21|DBH_STRMU_BACT_ORAL_MICRO_COMM_CONT						>tr|F9PM60|F9PM60_9ACTO_BACT_ORAL_MICRO
>tr|Q73PF7|Q73PF7_TREDE_BACT_ORAL_MICRO			>tr|F9PKE0|F9PKE0_9ACTO_BACT_ORAL_MICRO	>tr|Q7MTE2|Q7MTE2_PORGI_BACT_ORAL_MICRO			>tr|A8AZ06|A8AZ06_STRGC_BACT_ORAL_MICRO			>tr|F9PIP1|F9PIP1_9ACTO_BACT_ORAL_MICRO			>tr|F9PK40|F9PK40_9ACTO_BACT_ORAL_MICRO	>tr|F9PWW1|F9PWW1_9STRE_BACT_ORAL_MICRO							>tr|F9PNV3|F9PNV3_9ACTO_BACT_ORAL_MICRO				>tr|F9PMS3|F9PMS3_9ACTO_BACT_ORAL_MICRO			>sp|P04264|K2C1_HUMAN_COMM_CONT_MAM						>tr|F9PN88|F9PN88_9ACTO_BACT_ORAL_MICRO	>tr|F9PGJ6|F9PGJ6_9ACTO_BACT_ORAL_MICRO						>sp|A8AZM6|RS10_STRGC_BACT_ORAL_MICRO						>tr|F9PGM1|F9PGM1_9ACTO_BACT_ORAL_MICRO
>tr|F9PHI8|F9PHI8_9ACTO_BACT_ORAL_MICRO			>tr|F9PNP4|F9PNP4_9ACTO_BACT_ORAL_MICRO	>tr|F9PHF5|F9PHF5_9ACTO_BACT_ORAL_MICRO			>tr|F9PNA4|F9PNA4_9ACTO_BACT_ORAL_MICRO			>tr|F9PHF5|F9PHF5_9ACTO_BACT_ORAL_MICRO			>tr|F9PNP4|F9PNP4_9ACTO_BACT_ORAL_MICRO	>sp|P08123|CO1A2_HUMAN_COL_MAM_COMM_CONT							>tr|F9PI63|F9PI63_9ACTO_BACT_ORAL_MICRO				>tr|F9PMX0|F9PMX0_9ACTO_BACT_ORAL_MICRO			>tr|F9PKY4|F9PKY4_9ACTO_BACT_ORAL_MICRO						>tr|F9PH92|F9PH92_9ACTO_BACT_ORAL_MICRO	>tr|F9PKE0|F9PKE0_9ACTO_BACT_ORAL_MICRO						>tr|F9PK62|F9PK62_9ACTO_BACT_ORAL_MICRO						>sp|P13645|K1C10_HUMAN_COMM_CONT_MAM
>tr|F9PK63|F9PK63_9ACTO_BACT_ORAL_MICRO			>tr|F9PMR6|F9PMR6_9ACTO_BACT_ORAL_MICRO	>tr|S3L466|S3L466_TREMA_BACT_ORAL_MICRO			>tr|F9PMX1|F9PMX1_9ACTO_BACT_ORAL_MICRO			>sp|P06702|S10A9_HUMAN_MAM_IMMUNE			>tr|F9PIP1|F9PIP1_9ACTO_BACT_ORAL_MICRO	>tr|F9PJ25|F9PJ25_9ACTO_BACT_ORAL_MICRO							>sp|P61626|LYSC_HUMAN_MAM_IMMUNE				>tr|F9PK75|F9PK75_9ACTO_BACT_ORAL_MICRO			>tr|F9PI70|F9PI70_9ACTO_BACT_ORAL_MICRO						>sp|A8AVD7|CODY_STRGC_BACT_ORAL_MICRO	>sp|P02768|ALBU_HUMAN_LAB_CONT_MAM						>tr|F9PK61|F9PK61_9ACTO_BACT_ORAL_MICRO						>tr|F9PGZ9|F9PGZ9_9ACTO_BACT_ORAL_MICRO
>tr|F9PMU5|F9PMU5_9ACTO_BACT_ORAL_MICRO			>tr|F9PKH0|F9PKH0_9ACTO_BACT_ORAL_MICRO	>tr|F9PK52|F9PK52_9ACTO_BACT_ORAL_MICRO			>tr|A0A162FQY4|A0A162FQY4_9EURY_BACT_ORAL_MICRO			>tr|F9PNL4|F9PNL4_9ACTO_BACT_ORAL_MICRO			>tr|A8AXL0|A8AXL0_STRGC_BACT_ORAL_MICRO	>tr|F9PNQ6|F9PNQ6_9ACTO_BACT_ORAL_MICRO							>tr|F9PKY4|F9PKY4_9ACTO_BACT_ORAL_MICRO				>tr|F9PGN1|F9PGN1_9ACTO_BACT_ORAL_MICRO			>tr|F9PIC2|F9PIC2_9ACTO_BACT_ORAL_MICRO						>tr|F9PHF5|F9PHF5_9ACTO_BACT_ORAL_MICRO	>tr|F9PKY4|F9PKY4_9ACTO_BACT_ORAL_MICRO						>tr|F9PI58|F9PI58_9ACTO_BACT_ORAL_MICRO
>sp|A8AZY6|RS4_STRGC_BACT_ORAL_MICRO			>tr|F9PGT7|F9PGT7_9ACTO_BACT_ORAL_MICRO	>tr|S3K1W5|S3K1W5_TREMA_BACT_ORAL_MICRO			>tr|F9PN88|F9PN88_9ACTO_BACT_ORAL_MICRO			>tr|F9PMU5|F9PMU5_9ACTO_BACT_ORAL_MICRO			>sp|A8AZL9|RS3_STRGC_BACT_ORAL_MICRO	>sp|P02788-2|TRFL_HUMAN_MAM_IMMUNE							>tr|F9PGH5|F9PGH5_9ACTO_BACT_ORAL_MICRO				>tr|F9PGL4|F9PGL4_9ACTO_BACT_ORAL_MICRO			>sp|P00761|TRYP_PIG_LAB_CONT_MAM						>tr|F9PHZ7|F9PHZ7_9ACTO_BACT_ORAL_MICRO	>tr|S3K1W5|S3K1W5_TREMA_BACT_ORAL_MICRO						>sp|A8AZL3|RL5_STRGC_BACT_ORAL_MICRO
>tr|F9PN89|F9PN89_9ACTO_BACT_ORAL_MICRO			>tr|A0A166BMX3|A0A166BMX3_9EURY_BACT_ORAL_MICRO	>sp|Q7MX26|RPOC_PORGI_BACT_ORAL_MICRO			>tr|F9PMY1|F9PMY1_9ACTO_BACT_ORAL_MICRO			>sp|P08311|CATG_HUMAN_MAM_IMMUNE			>tr|A8AZ64|A8AZ64_STRGC_BACT_ORAL_MICRO	>tr|F9PIK8|F9PIK8_9ACTO_BACT_ORAL_MICRO							>tr|F9PNE1|F9PNE1_9ACTO_BACT_ORAL_MICRO				>tr|F9PI85|F9PI85_9ACTO_BACT_ORAL_MICRO			>sp|P42375|CH60_PORGI_BACT_ORAL_MICRO						>tr|F9PMY1|F9PMY1_9ACTO_BACT_ORAL_MICRO	>tr|F9PKF4|F9PKF4_9ACTO_BACT_ORAL_MICRO						>sp|P13645|K1C10_HUMAN_COMM_CONT_MAM
>tr|F9PJT0|F9PJT0_9ACTO_BACT_ORAL_MICRO			>tr|F9PKF3|F9PKF3_9ACTO_BACT_ORAL_MICRO	>tr|C8NGQ8|C8NGQ8_9LACT_BACT_ORAL_MICRO			>sp|P01009|A1AT_HUMAN_MAM_IMMUNE			>sp|A8AZL5|RL14_STRGC_BACT_ORAL_MICRO			>tr|A8AYD2|A8AYD2_STRGC_BACT_ORAL_MICRO	>tr|F9PK63|F9PK63_9ACTO_BACT_ORAL_MICRO							>tr|F9PM60|F9PM60_9ACTO_BACT_ORAL_MICRO				>sp|A8AUR6|EFG_STRGC_BACT_ORAL_MICRO			>tr|F9PME9|F9PME9_9ACTO_BACT_ORAL_MICRO						>sp|P01009|A1AT_HUMAN_MAM_IMMUNE	>tr|F9PNN8|F9PNN8_9ACTO_BACT_ORAL_MICRO						>sp|A8AWA0|EFTU_STRGC_BACT_ORAL_MICRO
>sp|P02788-2|TRFL_HUMAN_MAM_IMMUNE			>tr|F9PJT0|F9PJT0_9ACTO_BACT_ORAL_MICRO	>tr|S3L0M7|S3L0M7_TREMA_BACT_ORAL_MICRO			>tr|F9PMF2|F9PMF2_9ACTO_BACT_ORAL_MICRO			>sp|A8AUR9|PGK_STRGC_BACT_ORAL_MICRO			>tr|F9PI91|F9PI91_9ACTO_BACT_ORAL_MICRO	>tr|Q8DVV3|Q8DVV3_STRMU_BACT_ORAL_MICRO_COMM_CONT							>tr|F9PMS3|F9PMS3_9ACTO_BACT_ORAL_MICRO				>tr|F9PNT3|F9PNT3_9ACTO_BACT_ORAL_MICRO			>sp|P02452|CO1A1_HUMAN_COL_MAM_COMM_CONT						>tr|F9PI63|F9PI63_9ACTO_BACT_ORAL_MICRO	>tr|F9PK35|F9PK35_9ACTO_BACT_ORAL_MICRO						>tr|F9PI04|F9PI04_9ACTO_BACT_ORAL_MICRO
>tr|C8NH26|C8NH26_9LACT_BACT_ORAL_MICRO			>sp|A8AYG1|ATPB_STRGC_BACT_ORAL_MICRO	>tr|C8NEH2|C8NEH2_9LACT_BACT_ORAL_MICRO			>sp|A8AUR9|PGK_STRGC_BACT_ORAL_MICRO			>sp|P59915|HAGA1_PORGI_BACT_ORAL_MICRO			>tr|F9HEI0|F9HEI0_9STRE_BACT_ORAL_MICRO	>sp|P59665|DEF1_HUMAN_MAM_IMMUNE							>tr|F9PH82|F9PH82_9ACTO_BACT_ORAL_MICRO				>tr|F9PIX3|F9PIX3_9ACTO_BACT_ORAL_MICRO			>sp|P06702|S10A9_HUMAN_MAM_IMMUNE						>sp|P08246|ELNE_HUMAN_MAM_IMMUNE	>sp|P08123|CO1A2_HUMAN_COL_MAM_COMM_CONT
>tr|F9PI63|F9PI63_9ACTO_BACT_ORAL_MICRO			>tr|F9PMU5|F9PMU5_9ACTO_BACT_ORAL_MICRO	>tr|F9PK40|F9PK40_9ACTO_BACT_ORAL_MICRO			>sp|P08246|ELNE_HUMAN_MAM_IMMUNE			>tr|F9PNS1|F9PNS1_9ACTO_BACT_ORAL_MICRO			>tr|F9PI76|F9PI76_9ACTO_BACT_ORAL_MICRO	>sp|Q9EV38|LACG_STRGC_BACT_ORAL_MICRO							>tr|Q73NZ6|Q73NZ6_TREDE_BACT_ORAL_MICRO				>sp|P67975|LACB_OVIMU_MAM_DAIRY			>tr|F9PLQ6|F9PLQ6_9ACTO_BACT_ORAL_MICRO						>tr|S3K2L1|S3K2L1_TREMA_BACT_ORAL_MICRO	>tr|Q73MM0|Q73MM0_TREDE_BACT_ORAL_MICRO
>tr|F9PNC4|F9PNC4_9ACTO_BACT_ORAL_MICRO			>sp|P01008|ANT3_HUMAN_MAM_IMMUNE	>sp|Q8GND4|OTCC_STRGC_BACT_ORAL_MICRO			>sp|P02452|CO1A1_HUMAN_COL_MAM_COMM_CONT			>tr|F9PKE0|F9PKE0_9ACTO_BACT_ORAL_MICRO			>sp|Q8DVV4|EFG_STRMU_BACT_ORAL_MICRO_COMM_CONT	>tr|F9PI56|F9PI56_9ACTO_BACT_ORAL_MICRO							>tr|F9PJC7|F9PJC7_9ACTO_BACT_ORAL_MICRO				>tr|F9PIG1|F9PIG1_9ACTO_BACT_ORAL_MICRO			>tr|F9PGT7|F9PGT7_9ACTO_BACT_ORAL_MICRO						>tr|F9PI06|F9PI06_9ACTO_BACT_ORAL_MICRO	>tr|F9PGM0|F9PGM0_9ACTO_BACT_ORAL_MICRO
>tr|F9PN91|F9PN91_9ACTO_BACT_ORAL_MICRO			>tr|F9PH23|F9PH23_9ACTO_BACT_ORAL_MICRO	>sp|P01024|CO3_HUMAN_MAM_IMMUNE			>sp|Q5M561|ENO_STRT2_BACT_COMM_CONT			>tr|S3JZE3|S3JZE3_TREMA_BACT_ORAL_MICRO			>tr|F9PIC2|F9PIC2_9ACTO_BACT_ORAL_MICRO	>sp|P08311|CATG_HUMAN_MAM_IMMUNE							>tr|A0A166CAS6|A0A166CAS6_9EURY_BACT_ORAL_MICRO				>sp|P59915|HAGA1_PORGI_BACT_ORAL_MICRO			>sp|P59665|DEF1_HUMAN_MAM_IMMUNE						>sp|P02452|CO1A1_HUMAN_COL_MAM_COMM_CONT	>tr|F9PKH0|F9PKH0_9ACTO_BACT_ORAL_MICRO
>tr|F9PKV1|F9PKV1_9ACTO_BACT_ORAL_MICRO			>tr|F9PI57|F9PI57_9ACTO_BACT_ORAL_MICRO	>tr|F9PI57|F9PI57_9ACTO_BACT_ORAL_MICRO			>tr|F9PJT6|F9PJT6_9ACTO_BACT_ORAL_MICRO			>sp|Q5M561|ENO_STRT2_BACT_COMM_CONT			>tr|F9PLI9|F9PLI9_9ACTO_BACT_ORAL_MICRO	>tr|F9PHW6|F9PHW6_9ACTO_BACT_ORAL_MICRO							>tr|Q73PF7|Q73PF7_TREDE_BACT_ORAL_MICRO				>sp|Q8GND4|OTCC_STRGC_BACT_ORAL_MICRO			>sp|P05109|S10A8_HUMAN_MAM_IMMUNE						>tr|F9PLZ5|F9PLZ5_9ACTO_BACT_ORAL_MICRO	>tr|A8AXW0|A8AXW0_STRGC_BACT_ORAL_MICRO
>tr|F9PI04|F9PI04_9ACTO_BACT_ORAL_MICRO			>tr|F9PI80|F9PI80_9ACTO_BACT_ORAL_MICRO	>tr|F9PI78|F9PI78_9ACTO_BACT_ORAL_MICRO			>tr|G8UJN3|G8UJN3_TANFA_BACT_ORAL_MICRO			>sp|A8AWA0|EFTU_STRGC_BACT_ORAL_MICRO			>tr|F9PMS3|F9PMS3_9ACTO_BACT_ORAL_MICRO	>tr|F9PJC7|F9PJC7_9ACTO_BACT_ORAL_MICRO							>tr|F9PGK7|F9PGK7_9ACTO_BACT_ORAL_MICRO				>tr|F9PH82|F9PH82_9ACTO_BACT_ORAL_MICRO			>tr|F9PH71|F9PH71_9ACTO_BACT_ORAL_MICRO						>tr|F9PJT6|F9PJT6_9ACTO_BACT_ORAL_MICRO	>tr|F9PMX0|F9PMX0_9ACTO_BACT_ORAL_MICRO
>sp|P04264|K2C1_HUMAN_COMM_CONT_MAM			>tr|F9PJR4|F9PJR4_9ACTO_BACT_ORAL_MICRO	>tr|F9PI67|F9PI67_9ACTO_BACT_ORAL_MICRO			>tr|G8UHV2|G8UHV2_TANFA_BACT_ORAL_MICRO			>tr|A8AUH5|A8AUH5_STRGC_BACT_ORAL_MICRO			>tr|F9PK75|F9PK75_9ACTO_BACT_ORAL_MICRO	>tr|F9PI69|F9PI69_9ACTO_BACT_ORAL_MICRO							>tr|F9PHI8|F9PHI8_9ACTO_BACT_ORAL_MICRO				>tr|F9PIP1|F9PIP1_9ACTO_BACT_ORAL_MICRO			>tr|F9PHF5|F9PHF5_9ACTO_BACT_ORAL_MICRO						>tr|F9PJU9|F9PJU9_9ACTO_BACT_ORAL_MICRO	>tr|F9PNQ6|F9PNQ6_9ACTO_BACT_ORAL_MICRO
>sp|P13645|K1C10_HUMAN_COMM_CONT_MAM			>sp|P08246|ELNE_HUMAN_MAM_IMMUNE	>tr|C8NEI5|C8NEI5_9LACT_BACT_ORAL_MICRO			>tr|F9PJT2|F9PJT2_9ACTO_BACT_ORAL_MICRO			>sp|A8AY46|ENO_STRGC_BACT_ORAL_MICRO			>tr|Q7MTE2|Q7MTE2_PORGI_BACT_ORAL_MICRO	>tr|F9PIX4|F9PIX4_9ACTO_BACT_ORAL_MICRO							>sp|P01008|ANT3_HUMAN_MAM_IMMUNE				>tr|F9PHI8|F9PHI8_9ACTO_BACT_ORAL_MICRO			>tr|F9PKV1|F9PKV1_9ACTO_BACT_ORAL_MICRO						>tr|F9PHS9|F9PHS9_9ACTO_BACT_ORAL_MICRO	>tr|F9PHZ7|F9PHZ7_9ACTO_BACT_ORAL_MICRO
>tr|F9PKE0|F9PKE0_9ACTO_BACT_ORAL_MICRO			>tr|F9PGK7|F9PGK7_9ACTO_BACT_ORAL_MICRO	>tr|F9PKH0|F9PKH0_9ACTO_BACT_ORAL_MICRO			>tr|F9PJU9|F9PJU9_9ACTO_BACT_ORAL_MICRO			>tr|F9PLP8|F9PLP8_9ACTO_BACT_ORAL_MICRO			>tr|G8UHV2|G8UHV2_TANFA_BACT_ORAL_MICRO	>tr|F9PK52|F9PK52_9ACTO_BACT_ORAL_MICRO							>sp|P01024|CO3_HUMAN_MAM_IMMUNE				>tr|F9PI64|F9PI64_9ACTO_BACT_ORAL_MICRO			>tr|F9PLG1|F9PLG1_9ACTO_BACT_ORAL_MICRO						>tr|F9PIL1|F9PIL1_9ACTO_BACT_ORAL_MICRO	>tr|A8AVD3|A8AVD3_STRGC_BACT_ORAL_MICRO
>tr|F9PU53|F9PU53_9STRE_BACT_ORAL_MICRO			>tr|F9PI44|F9PI44_9ACTO_BACT_ORAL_MICRO	>tr|F9PGW6|F9PGW6_9ACTO_BACT_ORAL_MICRO			>tr|F9PIL1|F9PIL1_9ACTO_BACT_ORAL_MICRO			>tr|F9PVW4|F9PVW4_9STRE_BACT_ORAL_MICRO			>tr|F9PNT3|F9PNT3_9ACTO_BACT_ORAL_MICRO	>tr|A8AYD8|A8AYD8_STRGC_BACT_ORAL_MICRO							>tr|F9PME9|F9PME9_9ACTO_BACT_ORAL_MICRO				>tr|F9PMU5|F9PMU5_9ACTO_BACT_ORAL_MICRO			>tr|F9PWR2|F9PWR2_9STRE_BACT_ORAL_MICRO						>tr|F9PMK0|F9PMK0_9ACTO_BACT_ORAL_MICRO	>tr|F9PNV3|F9PNV3_9ACTO_BACT_ORAL_MICRO
>tr|F9PIG6|F9PIG6_9ACTO_BACT_ORAL_MICRO			>tr|F9PIW6|F9PIW6_9ACTO_BACT_ORAL_MICRO	>tr|F9PH71|F9PH71_9ACTO_BACT_ORAL_MICRO			>tr|A0A162FIZ8|A0A162FIZ8_9EURY_BACT_ORAL_MICRO			>tr|F9PGT7|F9PGT7_9ACTO_BACT_ORAL_MICRO			>tr|F9PIG1|F9PIG1_9ACTO_BACT_ORAL_MICRO	>tr|Q73MM0|Q73MM0_TREDE_BACT_ORAL_MICRO							>tr|F9PI91|F9PI91_9ACTO_BACT_ORAL_MICRO				>sp|A8AZY6|RS4_STRGC_BACT_ORAL_MICRO			>tr|F9PKD9|F9PKD9_9ACTO_BACT_ORAL_MICRO						>sp|P06702|S10A9_HUMAN_MAM_IMMUNE	>tr|F9PI63|F9PI63_9ACTO_BACT_ORAL_MICRO
>tr|F9PI56|F9PI56_9ACTO_BACT_ORAL_MICRO			>tr|F9PMS5|F9PMS5_9ACTO_BACT_ORAL_MICRO	>tr|F9PJT2|F9PJT2_9ACTO_BACT_ORAL_MICRO			>tr|F9PGM1|F9PGM1_9ACTO_BACT_ORAL_MICRO			>tr|F9PJT2|F9PJT2_9ACTO_BACT_ORAL_MICRO			>sp|Q7MX26|RPOC_PORGI_BACT_ORAL_MICRO	>sp|P05109|S10A8_HUMAN_MAM_IMMUNE							>tr|C8NEH2|C8NEH2_9LACT_BACT_ORAL_MICRO				>tr|F9PN89|F9PN89_9ACTO_BACT_ORAL_MICRO			>tr|G8UQZ8|G8UQZ8_TANFA_BACT_ORAL_MICRO						>tr|F9PIG6|F9PIG6_9ACTO_BACT_ORAL_MICRO	>sp|P04264|K2C1_HUMAN_COMM_CONT_MAM
>tr|F9PIE9|F9PIE9_9ACTO_BACT_ORAL_MICRO			>tr|Q73MM0|Q73MM0_TREDE_BACT_ORAL_MICRO	>tr|F9PI61|F9PI61_9ACTO_BACT_ORAL_MICRO			>tr|F9PM68|F9PM68_9ACTO_BACT_ORAL_MICRO			>sp|A8AYG3|ATPA_STRGC_BACT_ORAL_MICRO			>sp|P59915|HAGA1_PORGI_BACT_ORAL_MICRO	>tr|A8AXJ2|A8AXJ2_STRGC_BACT_ORAL_MICRO							>tr|F9PMY1|F9PMY1_9ACTO_BACT_ORAL_MICRO				>tr|F9PJT0|F9PJT0_9ACTO_BACT_ORAL_MICRO			>tr|F9PLR6|F9PLR6_9ACTO_BACT_ORAL_MICRO						>tr|F9PMU5|F9PMU5_9ACTO_BACT_ORAL_MICRO	>sp|P61626|LYSC_HUMAN_MAM_IMMUNE
>tr|F9PJ25|F9PJ25_9ACTO_BACT_ORAL_MICRO			>sp|P00761|TRYP_PIG_LAB_CONT_MAM	>tr|F9PI45|F9PI45_9ACTO_BACT_ORAL_MICRO			>tr|F9PI06|F9PI06_9ACTO_BACT_ORAL_MICRO			>sp|P23033|CH60_TREPA_BACT_COMM_CONT			>sp|Q7MX28|RL7_PORGI_BACT_ORAL_MICRO	>tr|F9PXU8|F9PXU8_9STRE_BACT_ORAL_MICRO							>tr|F9PIG6|F9PIG6_9ACTO_BACT_ORAL_MICRO				>sp|P02788-2|TRFL_HUMAN_MAM_IMMUNE			>tr|Q7MTE2|Q7MTE2_PORGI_BACT_ORAL_MICRO						>tr|F9PNN8|F9PNN8_9ACTO_BACT_ORAL_MICRO	>tr|F9PH82|F9PH82_9ACTO_BACT_ORAL_MICRO
>sp|A8AVA8|DNAK_STRGC_BACT_ORAL_MICRO			>sp|P02768|ALBU_HUMAN_LAB_CONT_MAM	>tr|F9PI80|F9PI80_9ACTO_BACT_ORAL_MICRO			>sp|P06702|S10A9_HUMAN_MAM_IMMUNE			>tr|C8NEI5|C8NEI5_9LACT_BACT_ORAL_MICRO			>sp|Q8GND4|OTCC_STRGC_BACT_ORAL_MICRO	>tr|F9PJT6|F9PJT6_9ACTO_BACT_ORAL_MICRO							>sp|P02788-2|TRFL_HUMAN_MAM_IMMUNE				>tr|F9PNV3|F9PNV3_9ACTO_BACT_ORAL_MICRO			>sp|A8AY46|ENO_STRGC_BACT_ORAL_MICRO						>tr|F9PN89|F9PN89_9ACTO_BACT_ORAL_MICRO	>tr|F9PGH5|F9PGH5_9ACTO_BACT_ORAL_MICRO
>sp|A8AZM2|RL2_STRGC_BACT_ORAL_MICRO			>sp|P01024|CO3_HUMAN_MAM_IMMUNE	>tr|F9PLS4|F9PLS4_9ACTO_BACT_ORAL_MICRO			>tr|F9PL17|F9PL17_9ACTO_BACT_ORAL_MICRO			>tr|S3K2L1|S3K2L1_TREMA_BACT_ORAL_MICRO			>tr|A8AUR7|A8AUR7_STRGC_BACT_ORAL_MICRO	>sp|A8AYL1|ARCA_STRGC_BACT_ORAL_MICRO							>tr|F5HDQ9|F5HDQ9_PORGI_BACT_ORAL_MICRO				>tr|F9PMX5|F9PMX5_9ACTO_BACT_ORAL_MICRO			>sp|Q9XB21|DBH_STRMU_BACT_ORAL_MICRO_COMM_CONT						>tr|F9PK35|F9PK35_9ACTO_BACT_ORAL_MICRO	>tr|F9PHZ0|F9PHZ0_9ACTO_BACT_ORAL_MICRO
>tr|F9PMZ7|F9PMZ7_9ACTO_BACT_ORAL_MICRO			>tr|F9PM63|F9PM63_9ACTO_BACT_ORAL_MICRO	>tr|F9PM68|F9PM68_9ACTO_BACT_ORAL_MICRO			>tr|F9PNN8|F9PNN8_9ACTO_BACT_ORAL_MICRO			>tr|Q8DVV3|Q8DVV3_STRMU_BACT_ORAL_MICRO_COMM_CONT			>tr|F9PNE1|F9PNE1_9ACTO_BACT_ORAL_MICRO	>tr|F9PI91|F9PI91_9ACTO_BACT_ORAL_MICRO							>tr|F9PHJ5|F9PHJ5_9ACTO_BACT_ORAL_MICRO				>tr|F9PNC4|F9PNC4_9ACTO_BACT_ORAL_MICRO			>tr|A0A166BMX3|A0A166BMX3_9EURY_BACT_ORAL_MICRO						>sp|P05164|PERM_HUMAN_MAM_IMMUNE	>tr|F9PNE1|F9PNE1_9ACTO_BACT_ORAL_MICRO
>tr|F9PLR6|F9PLR6_9ACTO_BACT_ORAL_MICRO			>tr|F9PLF1|F9PLF1_9ACTO_BACT_ORAL_MICRO	>tr|F9PI91|F9PI91_9ACTO_BACT_ORAL_MICRO			>tr|F9PN89|F9PN89_9ACTO_BACT_ORAL_MICRO			>tr|F9PI57|F9PI57_9ACTO_BACT_ORAL_MICRO			>tr|A8AUY5|A8AUY5_STRGC_BACT_ORAL_MICRO	>tr|A8AUR7|A8AUR7_STRGC_BACT_ORAL_MICRO							>tr|F9PK62|F9PK62_9ACTO_BACT_ORAL_MICRO				>tr|F9PNE1|F9PNE1_9ACTO_BACT_ORAL_MICRO			>tr|A8AUR7|A8AUR7_STRGC_BACT_ORAL_MICRO						>tr|F9PI76|F9PI76_9ACTO_BACT_ORAL_MICRO	>tr|F9PM60|F9PM60_9ACTO_BACT_ORAL_MICRO
>tr|F9PMF1|F9PMF1_9ACTO_BACT_ORAL_MICRO			>tr|F9PI70|F9PI70_9ACTO_BACT_ORAL_MICRO	>tr|S3JZ94|S3JZ94_TREMA_BACT_ORAL_MICRO			>sp|A8AZM6|RS10_STRGC_BACT_ORAL_MICRO			>tr|F9PMX1|F9PMX1_9ACTO_BACT_ORAL_MICRO			>tr|Q73NZ6|Q73NZ6_TREDE_BACT_ORAL_MICRO	>tr|F9PKE0|F9PKE0_9ACTO_BACT_ORAL_MICRO							>tr|F9PNP4|F9PNP4_9ACTO_BACT_ORAL_MICRO				>tr|F9PI90|F9PI90_9ACTO_BACT_ORAL_MICRO			>tr|F9PXU8|F9PXU8_9STRE_BACT_ORAL_MICRO						>tr|F7IWF6|F7IWF6_TREDE_BACT_ORAL_MICRO	>sp|P13645|K1C10_HUMAN_COMM_CONT_MAM
>sp|P06702|S10A9_HUMAN_MAM_IMMUNE			>tr|F9PN88|F9PN88_9ACTO_BACT_ORAL_MICRO	>sp|Q73P70|OTCC_TREDE_BACT_ORAL_MICRO			>sp|P05164|PERM_HUMAN_MAM_IMMUNE			>tr|F9PIG1|F9PIG1_9ACTO_BACT_ORAL_MICRO			>tr|Q73PF7|Q73PF7_TREDE_BACT_ORAL_MICRO	>tr|F9PKY4|F9PKY4_9ACTO_BACT_ORAL_MICRO							>tr|F9PI06|F9PI06_9ACTO_BACT_ORAL_MICRO				>tr|F9PMX1|F9PMX1_9ACTO_BACT_ORAL_MICRO			>tr|F9PLZ8|F9PLZ8_9ACTO_BACT_ORAL_MICRO						>tr|F9PK61|F9PK61_9ACTO_BACT_ORAL_MICRO	>tr|F9PMS5|F9PMS5_9ACTO_BACT_ORAL_MICRO
>tr|G8UMK7|G8UMK7_TANFA_BACT_ORAL_MICRO			>tr|F9PHF5|F9PHF5_9ACTO_BACT_ORAL_MICRO				>tr|F9PNS1|F9PNS1_9ACTO_BACT_ORAL_MICRO			>sp|A8AUR6|EFG_STRGC_BACT_ORAL_MICRO			>sp|P61626|LYSC_HUMAN_MAM_IMMUNE	>tr|F9PN88|F9PN88_9ACTO_BACT_ORAL_MICRO							>sp|P02768|ALBU_HUMAN_LAB_CONT_MAM				>tr|F9PKV1|F9PKV1_9ACTO_BACT_ORAL_MICRO			>tr|F9PMY1|F9PMY1_9ACTO_BACT_ORAL_MICRO						>tr|F9PI58|F9PI58_9ACTO_BACT_ORAL_MICRO	>tr|F9PMS3|F9PMS3_9ACTO_BACT_ORAL_MICRO
>tr|Q8DVV3|Q8DVV3_STRMU_BACT_ORAL_MICRO_COMM_CONT			>tr|F9PNP0|F9PNP0_9ACTO_BACT_ORAL_MICRO				>tr|F9PK62|F9PK62_9ACTO_BACT_ORAL_MICRO			>tr|C8NEH2|C8NEH2_9LACT_BACT_ORAL_MICRO			>tr|F9PN52|F9PN52_9ACTO_BACT_ORAL_MICRO	>tr|F9PNP4|F9PNP4_9ACTO_BACT_ORAL_MICRO							>tr|F9PJT0|F9PJT0_9ACTO_BACT_ORAL_MICRO				>tr|F9PI04|F9PI04_9ACTO_BACT_ORAL_MICRO			>tr|F9PJB1|F9PJB1_9ACTO_BACT_ORAL_MICRO						>tr|F9PHJ5|F9PHJ5_9ACTO_BACT_ORAL_MICRO	>sp|Q7MTK9|RS12_PORGI_BACT_ORAL_MICRO
>tr|F9PMQ7|F9PMQ7_9ACTO_BACT_ORAL_MICRO			>tr|F9PHZ7|F9PHZ7_9ACTO_BACT_ORAL_MICRO				>tr|F9PIG0|F9PIG0_9ACTO_BACT_ORAL_MICRO			>sp|Q9XB21|DBH_STRMU_BACT_ORAL_MICRO_COMM_CONT			>tr|F9PW04|F9PW04_9STRE_BACT_ORAL_MICRO	>sp|Q9XB21|DBH_STRMU_BACT_ORAL_MICRO_COMM_CONT							>tr|F9PLP8|F9PLP8_9ACTO_BACT_ORAL_MICRO				>sp|P04264|K2C1_HUMAN_COMM_CONT_MAM			>tr|F9PN15|F9PN15_9ACTO_BACT_ORAL_MICRO						>tr|F9PM60|F9PM60_9ACTO_BACT_ORAL_MICRO	>tr|F9PN92|F9PN92_9ACTO_BACT_ORAL_MICRO
>sp|P59665|DEF1_HUMAN_MAM_IMMUNE			>sp|P01009|A1AT_HUMAN_MAM_IMMUNE				>tr|F9PI76|F9PI76_9ACTO_BACT_ORAL_MICRO			>tr|G8UMK7|G8UMK7_TANFA_BACT_ORAL_MICRO			>tr|F9PIX3|F9PIX3_9ACTO_BACT_ORAL_MICRO	>tr|F9PGT7|F9PGT7_9ACTO_BACT_ORAL_MICRO							>tr|F9PIK8|F9PIK8_9ACTO_BACT_ORAL_MICRO				>tr|F9PLQ6|F9PLQ6_9ACTO_BACT_ORAL_MICRO			>tr|F9PMX5|F9PMX5_9ACTO_BACT_ORAL_MICRO						>tr|F9PGZ9|F9PGZ9_9ACTO_BACT_ORAL_MICRO	>tr|F9PGW4|F9PGW4_9ACTO_BACT_ORAL_MICRO
>tr|A0A166BNV7|A0A166BNV7_9EURY_BACT_ORAL_MICRO			>tr|F9PMF2|F9PMF2_9ACTO_BACT_ORAL_MICRO				>tr|F9PMZ7|F9PMZ7_9ACTO_BACT_ORAL_MICRO			>tr|F9PK35|F9PK35_9ACTO_BACT_ORAL_MICRO			>tr|F9PHI8|F9PHI8_9ACTO_BACT_ORAL_MICRO	>sp|P08246|ELNE_HUMAN_MAM_IMMUNE							>tr|F9PKV1|F9PKV1_9ACTO_BACT_ORAL_MICRO				>tr|F9PIG6|F9PIG6_9ACTO_BACT_ORAL_MICRO			>tr|F9PN89|F9PN89_9ACTO_BACT_ORAL_MICRO							>tr|F9PJC7|F9PJC7_9ACTO_BACT_ORAL_MICRO
>sp|P08311|CATG_HUMAN_MAM_IMMUNE			>tr|F9PHZ3|F9PHZ3_9ACTO_BACT_ORAL_MICRO				>tr|F9PK61|F9PK61_9ACTO_BACT_ORAL_MICRO			>tr|Q8DU72|Q8DU72_STRMU_BACT_ORAL_MICRO_COMM_CONT			>tr|G8UMJ5|G8UMJ5_TANFA_BACT_ORAL_MICRO	>tr|F9PGK7|F9PGK7_9ACTO_BACT_ORAL_MICRO							>tr|F9PVW4|F9PVW4_9STRE_BACT_ORAL_MICRO				>tr|F9PI56|F9PI56_9ACTO_BACT_ORAL_MICRO			>sp|P02768|ALBU_HUMAN_LAB_CONT_MAM							>tr|F9PL85|F9PL85_9ACTO_BACT_ORAL_MICRO
>tr|F9PH71|F9PH71_9ACTO_BACT_ORAL_MICRO			>tr|S3K2L1|S3K2L1_TREMA_BACT_ORAL_MICRO				>tr|F9PI58|F9PI58_9ACTO_BACT_ORAL_MICRO			>tr|F9PIG0|F9PIG0_9ACTO_BACT_ORAL_MICRO			>tr|F9PJT0|F9PJT0_9ACTO_BACT_ORAL_MICRO	>tr|F9PH71|F9PH71_9ACTO_BACT_ORAL_MICRO							>tr|F9PIP1|F9PIP1_9ACTO_BACT_ORAL_MICRO				>sp|P12111|CO6A3_HUMAN_COL_MAM_COMM_CONT			>tr|A0A165ZC91|A0A165ZC91_9EURY_BACT_ORAL_MICRO							>tr|F9PI69|F9PI69_9ACTO_BACT_ORAL_MICRO
>tr|F9PI44|F9PI44_9ACTO_BACT_ORAL_MICRO			>tr|F9PGZ9|F9PGZ9_9ACTO_BACT_ORAL_MICRO				>tr|F9PHJ5|F9PHJ5_9ACTO_BACT_ORAL_MICRO			>tr|G8UMA4|G8UMA4_TANFA_BACT_ORAL_MICRO			>tr|F9PNV3|F9PNV3_9ACTO_BACT_ORAL_MICRO	>tr|C8NDS6|C8NDS6_9LACT_BACT_ORAL_MICRO							>tr|A0A166CG66|A0A166CG66_9EURY_BACT_ORAL_MICRO				>sp|P08123|CO1A2_HUMAN_COL_MAM_COMM_CONT			>sp|P08246|ELNE_HUMAN_MAM_IMMUNE							>tr|F9PI67|F9PI67_9ACTO_BACT_ORAL_MICRO
>sp|P05109|S10A8_HUMAN_MAM_IMMUNE			>tr|Q7MTE2|Q7MTE2_PORGI_BACT_ORAL_MICRO				>tr|S3K2L1|S3K2L1_TREMA_BACT_ORAL_MICRO			>tr|A0A166BNV7|A0A166BNV7_9EURY_BACT_ORAL_MICRO			>tr|F9PVN2|F9PVN2_9STRE_BACT_ORAL_MICRO	>sp|P04264|K2C1_HUMAN_COMM_CONT_MAM							>sp|P06702|S10A9_HUMAN_MAM_IMMUNE				>tr|F9PJ25|F9PJ25_9ACTO_BACT_ORAL_MICRO			>sp|A8AZE1|CH60_STRGC_BACT_ORAL_MICRO							>tr|F9PJ25|F9PJ25_9ACTO_BACT_ORAL_MICRO
>tr|F9PMX1|F9PMX1_9ACTO_BACT_ORAL_MICRO			>tr|F9PLG1|F9PLG1_9ACTO_BACT_ORAL_MICRO				>tr|F9PM60|F9PM60_9ACTO_BACT_ORAL_MICRO			>sp|Q8GND4|OTCC_STRGC_BACT_ORAL_MICRO			>tr|F9PXU8|F9PXU8_9STRE_BACT_ORAL_MICRO	>tr|F9PNT3|F9PNT3_9ACTO_BACT_ORAL_MICRO							>tr|F9PMU5|F9PMU5_9ACTO_BACT_ORAL_MICRO				>tr|F9PNQ6|F9PNQ6_9ACTO_BACT_ORAL_MICRO			>tr|F9PKD0|F9PKD0_9ACTO_BACT_ORAL_MICRO							>tr|F9PGK7|F9PGK7_9ACTO_BACT_ORAL_MICRO
>tr|A8AUH5|A8AUH5_STRGC_BACT_ORAL_MICRO			>sp|P02452|CO1A1_HUMAN_COL_MAM_COMM_CONT				>tr|C8NEH2|C8NEH2_9LACT_BACT_ORAL_MICRO			>tr|C8NDS6|C8NDS6_9LACT_BACT_ORAL_MICRO			>sp|A8AZY6|RS4_STRGC_BACT_ORAL_MICRO	>sp|P02768|ALBU_HUMAN_LAB_CONT_MAM							>tr|F9PGT7|F9PGT7_9ACTO_BACT_ORAL_MICRO				>tr|F9PMZ7|F9PMZ7_9ACTO_BACT_ORAL_MICRO			>tr|F9PM60|F9PM60_9ACTO_BACT_ORAL_MICRO							>sp|P01008|ANT3_HUMAN_MAM_IMMUNE
>sp|P0A6F5|CH60_ECOLI_BACT_COMM_CONT_COMM_CONT			>tr|F9PMQ4|F9PMQ4_9ACTO_BACT_ORAL_MICRO				>tr|F9PIF0|F9PIF0_9ACTO_BACT_ORAL_MICRO			>tr|F9PLT8|F9PLT8_9ACTO_BACT_ORAL_MICRO			>tr|F9PH82|F9PH82_9ACTO_BACT_ORAL_MICRO	>tr|G8UI84|G8UI84_TANFA_BACT_ORAL_MICRO							>sp|P08311|CATG_HUMAN_MAM_IMMUNE				>tr|F9PLR6|F9PLR6_9ACTO_BACT_ORAL_MICRO			>tr|F9PNS1|F9PNS1_9ACTO_BACT_ORAL_MICRO							>tr|F9PLZ5|F9PLZ5_9ACTO_BACT_ORAL_MICRO
>tr|A8AW12|A8AW12_STRGC_BACT_ORAL_MICRO			>tr|F9PLZ5|F9PLZ5_9ACTO_BACT_ORAL_MICRO				>tr|F9PI80|F9PI80_9ACTO_BACT_ORAL_MICRO			>tr|F9PMZ7|F9PMZ7_9ACTO_BACT_ORAL_MICRO			>tr|C8NDS6|C8NDS6_9LACT_BACT_ORAL_MICRO	>tr|F9PKK9|F9PKK9_9ACTO_BACT_ORAL_MICRO							>sp|A8AZE1|CH60_STRGC_BACT_ORAL_MICRO				>tr|Q8DVV3|Q8DVV3_STRMU_BACT_ORAL_MICRO_COMM_CONT			>tr|F9PK75|F9PK75_9ACTO_BACT_ORAL_MICRO							>tr|F9PHI8|F9PHI8_9ACTO_BACT_ORAL_MICRO
>tr|F9PIU4|F9PIU4_9ACTO_BACT_ORAL_MICRO			>tr|F9PIG0|F9PIG0_9ACTO_BACT_ORAL_MICRO				>tr|F5HDQ9|F5HDQ9_PORGI_BACT_ORAL_MICRO			>tr|F9PI45|F9PI45_9ACTO_BACT_ORAL_MICRO			>tr|F9PKV1|F9PKV1_9ACTO_BACT_ORAL_MICRO	>tr|F9PMX1|F9PMX1_9ACTO_BACT_ORAL_MICRO											>sp|P59665|DEF1_HUMAN_MAM_IMMUNE			>tr|F9PL85|F9PL85_9ACTO_BACT_ORAL_MICRO							>tr|F9HFS5|F9HFS5_9STRE_BACT_ORAL_MICRO
>tr|F9PI91|F9PI91_9ACTO_BACT_ORAL_MICRO			>tr|F9PJ31|F9PJ31_9ACTO_BACT_ORAL_MICRO				>sp|A8AWA0|EFTU_STRGC_BACT_ORAL_MICRO			>tr|F9PIA3|F9PIA3_9ACTO_BACT_ORAL_MICRO			>tr|F9PI04|F9PI04_9ACTO_BACT_ORAL_MICRO	>tr|F9PL85|F9PL85_9ACTO_BACT_ORAL_MICRO											>tr|F9PIH1|F9PIH1_9ACTO_BACT_ORAL_MICRO			>tr|F9PJU9|F9PJU9_9ACTO_BACT_ORAL_MICRO							>sp|P01024|CO3_HUMAN_MAM_IMMUNE
>tr|F9PH23|F9PH23_9ACTO_BACT_ORAL_MICRO			>tr|S3JZY7|S3JZY7_TREMA_BACT_ORAL_MICRO				>tr|F9PN54|F9PN54_9ACTO_BACT_ORAL_MICRO			>sp|Q7MTK9|RS12_PORGI_BACT_ORAL_MICRO			>sp|P04264|K2C1_HUMAN_COMM_CONT_MAM	>tr|F9PI70|F9PI70_9ACTO_BACT_ORAL_MICRO											>tr|F9PK62|F9PK62_9ACTO_BACT_ORAL_MICRO			>tr|F9PKL2|F9PKL2_9ACTO_BACT_ORAL_MICRO							>tr|F9PME9|F9PME9_9ACTO_BACT_ORAL_MICRO
>tr|F9PLZ5|F9PLZ5_9ACTO_BACT_ORAL_MICRO			>tr|F9PKH7|F9PKH7_9ACTO_BACT_ORAL_MICRO				>tr|A0A166CG66|A0A166CG66_9EURY_BACT_ORAL_MICRO			>tr|F9PKH7|F9PKH7_9ACTO_BACT_ORAL_MICRO			>tr|F9PI79|F9PI79_9ACTO_BACT_ORAL_MICRO	>tr|F9PID3|F9PID3_9ACTO_BACT_ORAL_MICRO											>tr|A0A165ZCB1|A0A165ZCB1_9EURY_BACT_ORAL_MICRO			>tr|F9PI57|F9PI57_9ACTO_BACT_ORAL_MICRO							>tr|F9HJC0|F9HJC0_9STRE_BACT_ORAL_MICRO
>tr|F9PMH7|F9PMH7_9ACTO_BACT_ORAL_MICRO			>tr|F9PH71|F9PH71_9ACTO_BACT_ORAL_MICRO				>tr|F9PNC4|F9PNC4_9ACTO_BACT_ORAL_MICRO			>sp|A8AZM2|RL2_STRGC_BACT_ORAL_MICRO			>sp|A8AZE1|CH60_STRGC_BACT_ORAL_MICRO	>tr|F9HI65|F9HI65_9STRE_BACT_ORAL_MICRO											>tr|F9PJC7|F9PJC7_9ACTO_BACT_ORAL_MICRO			>tr|F9PJT0|F9PJT0_9ACTO_BACT_ORAL_MICRO							>tr|F9PI91|F9PI91_9ACTO_BACT_ORAL_MICRO
>tr|F9PKY4|F9PKY4_9ACTO_BACT_ORAL_MICRO			>tr|F9PJU9|F9PJU9_9ACTO_BACT_ORAL_MICRO				>tr|Q8DVV3|Q8DVV3_STRMU_BACT_ORAL_MICRO_COMM_CONT			>tr|Q7MT61|Q7MT61_PORGI_BACT_ORAL_MICRO			>tr|F9PIG6|F9PIG6_9ACTO_BACT_ORAL_MICRO	>tr|F9PHF5|F9PHF5_9ACTO_BACT_ORAL_MICRO											>tr|F9PI69|F9PI69_9ACTO_BACT_ORAL_MICRO			>tr|F9PKE0|F9PKE0_9ACTO_BACT_ORAL_MICRO							>tr|F9PKD0|F9PKD0_9ACTO_BACT_ORAL_MICRO
>tr|F9PN88|F9PN88_9ACTO_BACT_ORAL_MICRO			>tr|F9PHS9|F9PHS9_9ACTO_BACT_ORAL_MICRO				>tr|F9PI78|F9PI78_9ACTO_BACT_ORAL_MICRO			>tr|C8NDM8|C8NDM8_9LACT_BACT_ORAL_MICRO			>tr|F9PI56|F9PI56_9ACTO_BACT_ORAL_MICRO	>tr|F9PKH0|F9PKH0_9ACTO_BACT_ORAL_MICRO											>sp|P05109|S10A8_HUMAN_MAM_IMMUNE			>sp|A8AZY6|RS4_STRGC_BACT_ORAL_MICRO							>sp|A8AZY6|RS4_STRGC_BACT_ORAL_MICRO
>tr|F9PHF9|F9PHF9_9ACTO_BACT_ORAL_MICRO			>tr|F9PKV1|F9PKV1_9ACTO_BACT_ORAL_MICRO				>tr|A0A165ZC91|A0A165ZC91_9EURY_BACT_ORAL_MICRO						>tr|F9PJ25|F9PJ25_9ACTO_BACT_ORAL_MICRO	>tr|F9PHZ7|F9PHZ7_9ACTO_BACT_ORAL_MICRO											>tr|F9PN91|F9PN91_9ACTO_BACT_ORAL_MICRO			>tr|F9PHI8|F9PHI8_9ACTO_BACT_ORAL_MICRO							>sp|Q9XB21|DBH_STRMU_BACT_ORAL_MICRO_COMM_CONT
>sp|Q9XB21|DBH_STRMU_BACT_ORAL_MICRO_COMM_CONT			>tr|F9PIL1|F9PIL1_9ACTO_BACT_ORAL_MICRO				>tr|C8NDP4|C8NDP4_9LACT_BACT_ORAL_MICRO						>sp|P02788-2|TRFL_HUMAN_MAM_IMMUNE	>tr|F9PMY1|F9PMY1_9ACTO_BACT_ORAL_MICRO											>tr|A8AUH5|A8AUH5_STRGC_BACT_ORAL_MICRO			>sp|P01024|CO3_HUMAN_MAM_IMMUNE							>tr|F9PMY1|F9PMY1_9ACTO_BACT_ORAL_MICRO
>tr|F9PKH0|F9PKH0_9ACTO_BACT_ORAL_MICRO			>tr|F9PGW4|F9PGW4_9ACTO_BACT_ORAL_MICRO				>tr|Q7MTE2|Q7MTE2_PORGI_BACT_ORAL_MICRO						>tr|F9PIK8|F9PIK8_9ACTO_BACT_ORAL_MICRO	>tr|F9PK62|F9PK62_9ACTO_BACT_ORAL_MICRO											>sp|P0A6F5|CH60_ECOLI_BACT_COMM_CONT_COMM_CONT			>tr|G8UMR5|G8UMR5_TANFA_BACT_ORAL_MICRO							>tr|S3K2L1|S3K2L1_TREMA_BACT_ORAL_MICRO
>tr|F9PGT7|F9PGT7_9ACTO_BACT_ORAL_MICRO			>tr|F9PN89|F9PN89_9ACTO_BACT_ORAL_MICRO				>sp|P23033|CH60_TREPA_BACT_COMM_CONT						>sp|P59665|DEF1_HUMAN_MAM_IMMUNE	>tr|F5H948|F5H948_PORGI_BACT_ORAL_MICRO											>tr|F9PI91|F9PI91_9ACTO_BACT_ORAL_MICRO			>sp|Q9S3R8|OMP40_PORGI_BACT_ORAL_MICRO							>sp|A8AVA8|DNAK_STRGC_BACT_ORAL_MICRO
>sp|P01008|ANT3_HUMAN_MAM_IMMUNE			>tr|F9PK35|F9PK35_9ACTO_BACT_ORAL_MICRO				>tr|F9PMH7|F9PMH7_9ACTO_BACT_ORAL_MICRO						>sp|Q9EV38|LACG_STRGC_BACT_ORAL_MICRO	>tr|F9PK40|F9PK40_9ACTO_BACT_ORAL_MICRO											>tr|F9PN92|F9PN92_9ACTO_BACT_ORAL_MICRO			>tr|F9PIG3|F9PIG3_9ACTO_BACT_ORAL_MICRO							>sp|A8AZJ9|RPOA_STRGC_BACT_ORAL_MICRO
>sp|P01834|IGKC_HUMAN_MAM_IMMUNE			>tr|F9PIX3|F9PIX3_9ACTO_BACT_ORAL_MICRO				>tr|F9PH45|F9PH45_9ACTO_BACT_ORAL_MICRO						>sp|A8AYH0|GLGA_STRGC_BACT_ORAL_MICRO	>sp|P01009|A1AT_HUMAN_MAM_IMMUNE											>tr|F9PKE0|F9PKE0_9ACTO_BACT_ORAL_MICRO			>tr|F9PK87|F9PK87_9ACTO_BACT_ORAL_MICRO							>tr|F9PI76|F9PI76_9ACTO_BACT_ORAL_MICRO
>tr|F9PI69|F9PI69_9ACTO_BACT_ORAL_MICRO			>tr|F9PNS1|F9PNS1_9ACTO_BACT_ORAL_MICRO				>tr|F9PME9|F9PME9_9ACTO_BACT_ORAL_MICRO						>tr|F9PI64|F9PI64_9ACTO_BACT_ORAL_MICRO	>sp|A8AUR9|PGK_STRGC_BACT_ORAL_MICRO											>tr|A8AXW0|A8AXW0_STRGC_BACT_ORAL_MICRO			>tr|F9PKH7|F9PKH7_9ACTO_BACT_ORAL_MICRO							>tr|F9PI70|F9PI70_9ACTO_BACT_ORAL_MICRO
>tr|F9PKD0|F9PKD0_9ACTO_BACT_ORAL_MICRO			>tr|F9PNA4|F9PNA4_9ACTO_BACT_ORAL_MICRO				>tr|S3K1W5|S3K1W5_TREMA_BACT_ORAL_MICRO						>sp|P02768|ALBU_HUMAN_LAB_CONT_MAM	>sp|P67975|LACB_OVIMU_MAM_DAIRY											>tr|F9PNP4|F9PNP4_9ACTO_BACT_ORAL_MICRO			>tr|F9PMX0|F9PMX0_9ACTO_BACT_ORAL_MICRO							>tr|F9PLQ6|F9PLQ6_9ACTO_BACT_ORAL_MICRO
>tr|F9PLG1|F9PLG1_9ACTO_BACT_ORAL_MICRO			>tr|F9PK62|F9PK62_9ACTO_BACT_ORAL_MICRO				>tr|F9PLI9|F9PLI9_9ACTO_BACT_ORAL_MICRO						>tr|A8AYD8|A8AYD8_STRGC_BACT_ORAL_MICRO	>tr|F9PI63|F9PI63_9ACTO_BACT_ORAL_MICRO											>tr|F9PKH0|F9PKH0_9ACTO_BACT_ORAL_MICRO			>sp|P02788-2|TRFL_HUMAN_MAM_IMMUNE							>tr|A8AZ06|A8AZ06_STRGC_BACT_ORAL_MICRO
>tr|F9PHS8|F9PHS8_9ACTO_BACT_ORAL_MICRO			>tr|F7IWF6|F7IWF6_TREDE_BACT_ORAL_MICRO				>tr|F9PI73|F9PI73_9ACTO_BACT_ORAL_MICRO						>sp|P05109|S10A8_HUMAN_MAM_IMMUNE	>sp|P02452|CO1A1_HUMAN_COL_MAM_COMM_CONT											>tr|F9PGT7|F9PGT7_9ACTO_BACT_ORAL_MICRO			>tr|F9PKD8|F9PKD8_9ACTO_BACT_ORAL_MICRO							>tr|G8UPP6|G8UPP6_TANFA_BACT_ORAL_MICRO
>tr|F9PI80|F9PI80_9ACTO_BACT_ORAL_MICRO			>tr|F9PI63|F9PI63_9ACTO_BACT_ORAL_MICRO				>tr|A0A166BZ27|A0A166BZ27_9EURY_BACT_ORAL_MICRO						>sp|A8AZJ9|RPOA_STRGC_BACT_ORAL_MICRO	>tr|F9PNV3|F9PNV3_9ACTO_BACT_ORAL_MICRO											>tr|A0A166BMX3|A0A166BMX3_9EURY_BACT_ORAL_MICRO			>tr|F9PIP1|F9PIP1_9ACTO_BACT_ORAL_MICRO							>tr|F9PN91|F9PN91_9ACTO_BACT_ORAL_MICRO
>tr|F9PJR4|F9PJR4_9ACTO_BACT_ORAL_MICRO			>tr|F9PK61|F9PK61_9ACTO_BACT_ORAL_MICRO				>tr|A8AXL0|A8AXL0_STRGC_BACT_ORAL_MICRO						>tr|G8UPZ7|G8UPZ7_TANFA_BACT_ORAL_MICRO	>tr|F9PLZ5|F9PLZ5_9ACTO_BACT_ORAL_MICRO											>sp|P01008|ANT3_HUMAN_MAM_IMMUNE			>tr|F9PI69|F9PI69_9ACTO_BACT_ORAL_MICRO							>tr|F9PHE4|F9PHE4_9ACTO_BACT_ORAL_MICRO
>tr|F9PGK7|F9PGK7_9ACTO_BACT_ORAL_MICRO			>tr|F9PI58|F9PI58_9ACTO_BACT_ORAL_MICRO				>tr|F9PJA8|F9PJA8_9ACTO_BACT_ORAL_MICRO						>tr|F9HEJ9|F9HEJ9_9STRE_BACT_ORAL_MICRO	>tr|F9PJU9|F9PJU9_9ACTO_BACT_ORAL_MICRO											>tr|F9PMS5|F9PMS5_9ACTO_BACT_ORAL_MICRO			>tr|F9PK62|F9PK62_9ACTO_BACT_ORAL_MICRO							>tr|F9PIA2|F9PIA2_9ACTO_BACT_ORAL_MICRO
>tr|G8UI84|G8UI84_TANFA_BACT_ORAL_MICRO			>tr|F9PHJ5|F9PHJ5_9ACTO_BACT_ORAL_MICRO				>sp|Q73P70|OTCC_TREDE_BACT_ORAL_MICRO						>sp|A8AYL1|ARCA_STRGC_BACT_ORAL_MICRO	>tr|F9PHS9|F9PHS9_9ACTO_BACT_ORAL_MICRO											>sp|P00761|TRYP_PIG_LAB_CONT_MAM			>tr|C8NDP4|C8NDP4_9LACT_BACT_ORAL_MICRO							>tr|F9PHJ5|F9PHJ5_9ACTO_BACT_ORAL_MICRO
>sp|P00761|TRYP_PIG_LAB_CONT_MAM			>tr|F9PGI3|F9PGI3_9ACTO_BACT_ORAL_MICRO				>tr|S3L693|S3L693_TREMA_BACT_ORAL_MICRO						>tr|F9PMH7|F9PMH7_9ACTO_BACT_ORAL_MICRO	>tr|A8AYD5|A8AYD5_STRGC_BACT_ORAL_MICRO											>tr|F9PK61|F9PK61_9ACTO_BACT_ORAL_MICRO			>tr|F9PJT6|F9PJT6_9ACTO_BACT_ORAL_MICRO							>sp|Q97QS2|ENO_STRPN_BACT_COMM_CONT
>tr|G8UPX0|G8UPX0_TANFA_BACT_ORAL_MICRO			>tr|C8NEH2|C8NEH2_9LACT_BACT_ORAL_MICRO				>tr|S3K271|S3K271_TREMA_BACT_ORAL_MICRO						>tr|F9PKE0|F9PKE0_9ACTO_BACT_ORAL_MICRO	>tr|F9PIL1|F9PIL1_9ACTO_BACT_ORAL_MICRO											>sp|P02768|ALBU_HUMAN_LAB_CONT_MAM			>tr|Q7MWD1|Q7MWD1_PORGI_BACT_ORAL_MICRO							>tr|F9PK62|F9PK62_9ACTO_BACT_ORAL_MICRO
>tr|F9PI74|F9PI74_9ACTO_BACT_ORAL_MICRO			>tr|F9PKD0|F9PKD0_9ACTO_BACT_ORAL_MICRO				>sp|Q7MTK9|RS12_PORGI_BACT_ORAL_MICRO						>tr|F9PKY4|F9PKY4_9ACTO_BACT_ORAL_MICRO	>tr|F5HDQ9|F5HDQ9_PORGI_BACT_ORAL_MICRO											>tr|F9PI57|F9PI57_9ACTO_BACT_ORAL_MICRO			>tr|F9PI44|F9PI44_9ACTO_BACT_ORAL_MICRO							>tr|A8AUH5|A8AUH5_STRGC_BACT_ORAL_MICRO
>sp|P02768|ALBU_HUMAN_LAB_CONT_MAM			>tr|F9PKF1|F9PKF1_9ACTO_BACT_ORAL_MICRO				>tr|F9PNP0|F9PNP0_9ACTO_BACT_ORAL_MICRO						>tr|F9PKH0|F9PKH0_9ACTO_BACT_ORAL_MICRO	>tr|F9PI06|F9PI06_9ACTO_BACT_ORAL_MICRO											>tr|F9PNA4|F9PNA4_9ACTO_BACT_ORAL_MICRO			>tr|F9PKF4|F9PKF4_9ACTO_BACT_ORAL_MICRO							>tr|A8AXJ2|A8AXJ2_STRGC_BACT_ORAL_MICRO
>tr|A8AZ06|A8AZ06_STRGC_BACT_ORAL_MICRO			>tr|F9PJ06|F9PJ06_9ACTO_BACT_ORAL_MICRO				>tr|S3K0Z6|S3K0Z6_TREMA_BACT_ORAL_MICRO						>tr|F9PGT7|F9PGT7_9ACTO_BACT_ORAL_MICRO	>sp|P06702|S10A9_HUMAN_MAM_IMMUNE											>tr|F9PL85|F9PL85_9ACTO_BACT_ORAL_MICRO			>tr|F9PIK8|F9PIK8_9ACTO_BACT_ORAL_MICRO							>tr|F9PNP4|F9PNP4_9ACTO_BACT_ORAL_MICRO
>tr|F9PNQ6|F9PNQ6_9ACTO_BACT_ORAL_MICRO			>sp|P13645|K1C10_HUMAN_COMM_CONT_MAM				>tr|F9PKD8|F9PKD8_9ACTO_BACT_ORAL_MICRO						>sp|P95765|PPAC_STRGC_BACT_ORAL_MICRO	>tr|F9PJT0|F9PJT0_9ACTO_BACT_ORAL_MICRO											>tr|F9PI70|F9PI70_9ACTO_BACT_ORAL_MICRO			>tr|F9PI91|F9PI91_9ACTO_BACT_ORAL_MICRO							>sp|P06702|S10A9_HUMAN_MAM_IMMUNE
>tr|F9PKK9|F9PKK9_9ACTO_BACT_ORAL_MICRO			>tr|F9PHZ0|F9PHZ0_9ACTO_BACT_ORAL_MICRO				>sp|A8AZL5|RL14_STRGC_BACT_ORAL_MICRO						>tr|F9PWW2|F9PWW2_9STRE_BACT_ORAL_MICRO	>sp|Q7MX26|RPOC_PORGI_BACT_ORAL_MICRO											>tr|F9PN88|F9PN88_9ACTO_BACT_ORAL_MICRO			>tr|A0A165ZCB1|A0A165ZCB1_9EURY_BACT_ORAL_MICRO							>tr|F9PI04|F9PI04_9ACTO_BACT_ORAL_MICRO
>tr|Q73N71|Q73N71_TREDE_BACT_ORAL_MICRO			>tr|F9PL91|F9PL91_9ACTO_BACT_ORAL_MICRO				>tr|A8AXJ2|A8AXJ2_STRGC_BACT_ORAL_MICRO						>sp|P01008|ANT3_HUMAN_MAM_IMMUNE	>tr|F9PNN8|F9PNN8_9ACTO_BACT_ORAL_MICRO											>tr|F9PHF5|F9PHF5_9ACTO_BACT_ORAL_MICRO			>tr|F9PK61|F9PK61_9ACTO_BACT_ORAL_MICRO							>tr|F9PI74|F9PI74_9ACTO_BACT_ORAL_MICRO
>tr|F9PI70|F9PI70_9ACTO_BACT_ORAL_MICRO			>tr|F9PIW8|F9PIW8_9ACTO_BACT_ORAL_MICRO				>tr|F9PGL4|F9PGL4_9ACTO_BACT_ORAL_MICRO						>tr|F9PGK7|F9PGK7_9ACTO_BACT_ORAL_MICRO	>tr|G8UQZ8|G8UQZ8_TANFA_BACT_ORAL_MICRO											>tr|F9HFS5|F9HFS5_9STRE_BACT_ORAL_MICRO			>sp|P01008|ANT3_HUMAN_MAM_IMMUNE							>tr|F9PHP7|F9PHP7_9ACTO_BACT_ORAL_MICRO
>tr|A8AXW0|A8AXW0_STRGC_BACT_ORAL_MICRO							>tr|S3L148|S3L148_TREMA_BACT_ORAL_MICRO						>sp|A8AYG3|ATPA_STRGC_BACT_ORAL_MICRO	>sp|A8AYG1|ATPB_STRGC_BACT_ORAL_MICRO											>tr|F9PMY1|F9PMY1_9ACTO_BACT_ORAL_MICRO			>tr|F9PK63|F9PK63_9ACTO_BACT_ORAL_MICRO							>tr|F9PMF2|F9PMF2_9ACTO_BACT_ORAL_MICRO
>tr|F9PHF5|F9PHF5_9ACTO_BACT_ORAL_MICRO							>sp|A8AUR6|EFG_STRGC_BACT_ORAL_MICRO						>tr|F9PN89|F9PN89_9ACTO_BACT_ORAL_MICRO	>tr|F9PK35|F9PK35_9ACTO_BACT_ORAL_MICRO											>sp|P01009|A1AT_HUMAN_MAM_IMMUNE			>tr|G8ULL3|G8ULL3_TANFA_BACT_ORAL_MICRO							>sp|P12111|CO6A3_HUMAN_COL_MAM_COMM_CONT
>tr|F9HFS5|F9HFS5_9STRE_BACT_ORAL_MICRO							>tr|G8UPQ3|G8UPQ3_TANFA_BACT_ORAL_MICRO						>tr|Q73MM0|Q73MM0_TREDE_BACT_ORAL_MICRO	>sp|A8AZM6|RS10_STRGC_BACT_ORAL_MICRO											>tr|F9PH71|F9PH71_9ACTO_BACT_ORAL_MICRO			>tr|F9PJ25|F9PJ25_9ACTO_BACT_ORAL_MICRO							>tr|C8NEH2|C8NEH2_9LACT_BACT_ORAL_MICRO
>tr|F9PHZ7|F9PHZ7_9ACTO_BACT_ORAL_MICRO							>tr|G8UMG8|G8UMG8_TANFA_BACT_ORAL_MICRO						>tr|F9PL85|F9PL85_9ACTO_BACT_ORAL_MICRO	>tr|F9PVW4|F9PVW4_9STRE_BACT_ORAL_MICRO											>tr|F9PI63|F9PI63_9ACTO_BACT_ORAL_MICRO			>tr|F9PK35|F9PK35_9ACTO_BACT_ORAL_MICRO							>sp|P08246|ELNE_HUMAN_MAM_IMMUNE
>tr|F9PMY1|F9PMY1_9ACTO_BACT_ORAL_MICRO							>tr|F9PJX7|F9PJX7_9ACTO_BACT_ORAL_MICRO						>tr|F9PN88|F9PN88_9ACTO_BACT_ORAL_MICRO	>tr|F9PIG0|F9PIG0_9ACTO_BACT_ORAL_MICRO											>sp|P08246|ELNE_HUMAN_MAM_IMMUNE			>tr|F9PI56|F9PI56_9ACTO_BACT_ORAL_MICRO							>tr|A8AW12|A8AW12_STRGC_BACT_ORAL_MICRO
>tr|C8NH00|C8NH00_9LACT_BACT_ORAL_MICRO													>tr|F9HI65|F9HI65_9STRE_BACT_ORAL_MICRO	>tr|F9PGW4|F9PGW4_9ACTO_BACT_ORAL_MICRO											>sp|P02452|CO1A1_HUMAN_COL_MAM_COMM_CONT			>tr|G8UPQ2|G8UPQ2_TANFA_BACT_ORAL_MICRO							>tr|F9PGL4|F9PGL4_9ACTO_BACT_ORAL_MICRO
>tr|F9PI83|F9PI83_9ACTO_BACT_ORAL_MICRO													>tr|F9PHF5|F9PHF5_9ACTO_BACT_ORAL_MICRO	>tr|F7IWF6|F7IWF6_TREDE_BACT_ORAL_MICRO											>tr|F9PLZ5|F9PLZ5_9ACTO_BACT_ORAL_MICRO			>sp|Q7MX28|RL7_PORGI_BACT_ORAL_MICRO							>tr|F9PLP8|F9PLP8_9ACTO_BACT_ORAL_MICRO
>tr|F9PN15|F9PN15_9ACTO_BACT_ORAL_MICRO													>tr|F9HFS5|F9HFS5_9STRE_BACT_ORAL_MICRO	>tr|F9PMZ7|F9PMZ7_9ACTO_BACT_ORAL_MICRO											>tr|F9PJT6|F9PJT6_9ACTO_BACT_ORAL_MICRO			>tr|F9PIG0|F9PIG0_9ACTO_BACT_ORAL_MICRO							>tr|F9PN15|F9PN15_9ACTO_BACT_ORAL_MICRO
>sp|P01009|A1AT_HUMAN_MAM_IMMUNE													>sp|P01009|A1AT_HUMAN_MAM_IMMUNE	>sp|A8AXG8|RL7_STRGC_BACT_ORAL_MICRO											>tr|F9PJU9|F9PJU9_9ACTO_BACT_ORAL_MICRO			>tr|G8UPP6|G8UPP6_TANFA_BACT_ORAL_MICRO							>sp|A8AZL3|RL5_STRGC_BACT_ORAL_MICRO
>sp|A8AUR9|PGK_STRGC_BACT_ORAL_MICRO													>tr|F9PMF2|F9PMF2_9ACTO_BACT_ORAL_MICRO	>tr|F9PI58|F9PI58_9ACTO_BACT_ORAL_MICRO											>tr|F9PHS9|F9PHS9_9ACTO_BACT_ORAL_MICRO			>tr|F9PH82|F9PH82_9ACTO_BACT_ORAL_MICRO							>tr|F9PI06|F9PI06_9ACTO_BACT_ORAL_MICRO
>tr|F9PHZ3|F9PHZ3_9ACTO_BACT_ORAL_MICRO													>tr|F9PI69|F9PI69_9ACTO_BACT_ORAL_MICRO	>tr|F9PHJ5|F9PHJ5_9ACTO_BACT_ORAL_MICRO											>tr|F9PIL1|F9PIL1_9ACTO_BACT_ORAL_MICRO			>tr|F9PI58|F9PI58_9ACTO_BACT_ORAL_MICRO							>tr|F9PN88|F9PN88_9ACTO_BACT_ORAL_MICRO
>sp|P08246|ELNE_HUMAN_MAM_IMMUNE													>sp|A8AUR9|PGK_STRGC_BACT_ORAL_MICRO	>tr|F9PN92|F9PN92_9ACTO_BACT_ORAL_MICRO											>sp|A8AUR9|PGK_STRGC_BACT_ORAL_MICRO			>tr|Q7MW63|Q7MW63_PORGI_BACT_ORAL_MICRO							>tr|F9PIK8|F9PIK8_9ACTO_BACT_ORAL_MICRO
>tr|F9PI06|F9PI06_9ACTO_BACT_ORAL_MICRO													>tr|F9PI63|F9PI63_9ACTO_BACT_ORAL_MICRO	>tr|Q7MW63|Q7MW63_PORGI_BACT_ORAL_MICRO											>tr|F9PI06|F9PI06_9ACTO_BACT_ORAL_MICRO			>sp|Q73P70|OTCC_TREDE_BACT_ORAL_MICRO							>tr|F9PI57|F9PI57_9ACTO_BACT_ORAL_MICRO
>sp|P02452|CO1A1_HUMAN_COL_MAM_COMM_CONT													>tr|A0A165ZC91|A0A165ZC91_9EURY_BACT_ORAL_MICRO	>tr|C8NEH2|C8NEH2_9LACT_BACT_ORAL_MICRO											>sp|P06702|S10A9_HUMAN_MAM_IMMUNE			>sp|P05164|PERM_HUMAN_MAM_IMMUNE							>sp|P02788-2|TRFL_HUMAN_MAM_IMMUNE
>tr|F9PNV3|F9PNV3_9ACTO_BACT_ORAL_MICRO													>tr|G8UMK7|G8UMK7_TANFA_BACT_ORAL_MICRO	>tr|F9PWR2|F9PWR2_9STRE_BACT_ORAL_MICRO											>tr|F9PLZ7|F9PLZ7_9ACTO_BACT_ORAL_MICRO			>tr|F9PGH5|F9PGH5_9ACTO_BACT_ORAL_MICRO							>sp|A8AXG8|RL7_STRGC_BACT_ORAL_MICRO
>sp|A8AYG1|ATPB_STRGC_BACT_ORAL_MICRO													>sp|A8AYG1|ATPB_STRGC_BACT_ORAL_MICRO	>sp|Q9S3R9|OMP41_PORGI_BACT_ORAL_MICRO											>tr|F9PNN8|F9PNN8_9ACTO_BACT_ORAL_MICRO			>tr|F9PNN8|F9PNN8_9ACTO_BACT_ORAL_MICRO							>tr|A8AUR7|A8AUR7_STRGC_BACT_ORAL_MICRO
>sp|Q97QS2|ENO_STRPN_BACT_COMM_CONT													>sp|P00761|TRYP_PIG_LAB_CONT_MAM	>tr|F9PMF2|F9PMF2_9ACTO_BACT_ORAL_MICRO											>tr|F9PMW9|F9PMW9_9ACTO_BACT_ORAL_MICRO			>tr|G8UHV2|G8UHV2_TANFA_BACT_ORAL_MICRO							>tr|F9PMU5|F9PMU5_9ACTO_BACT_ORAL_MICRO
>tr|F9PIF5|F9PIF5_9ACTO_BACT_ORAL_MICRO													>tr|F9PNQ6|F9PNQ6_9ACTO_BACT_ORAL_MICRO	>sp|P00761|TRYP_PIG_LAB_CONT_MAM											>tr|F9PK40|F9PK40_9ACTO_BACT_ORAL_MICRO			>tr|F9PGI3|F9PGI3_9ACTO_BACT_ORAL_MICRO							>tr|F9PGT7|F9PGT7_9ACTO_BACT_ORAL_MICRO
>tr|S3KJF9|S3KJF9_TREMA_BACT_ORAL_MICRO													>tr|F9PJC7|F9PJC7_9ACTO_BACT_ORAL_MICRO	>sp|P02769|ALBU_BOVIN_LAB_CONT_MAM											>sp|Q9XB21|DBH_STRMU_BACT_ORAL_MICRO_COMM_CONT			>sp|P61626|LYSC_HUMAN_MAM_IMMUNE							>tr|F9PN89|F9PN89_9ACTO_BACT_ORAL_MICRO
>tr|F9PIG0|F9PIG0_9ACTO_BACT_ORAL_MICRO													>tr|F9PJU9|F9PJU9_9ACTO_BACT_ORAL_MICRO	>sp|P13645|K1C10_HUMAN_COMM_CONT_MAM											>tr|F9PK35|F9PK35_9ACTO_BACT_ORAL_MICRO			>tr|F9PJC7|F9PJC7_9ACTO_BACT_ORAL_MICRO							>sp|P08311|CATG_HUMAN_MAM_IMMUNE
>tr|F9PN54|F9PN54_9ACTO_BACT_ORAL_MICRO													>tr|A8AYD5|A8AYD5_STRGC_BACT_ORAL_MICRO	>tr|F9PGZ9|F9PGZ9_9ACTO_BACT_ORAL_MICRO											>sp|A8AZM6|RS10_STRGC_BACT_ORAL_MICRO			>tr|A0A166AT22|A0A166AT22_9EURY_BACT_ORAL_MICRO							>tr|F9PIC2|F9PIC2_9ACTO_BACT_ORAL_MICRO
>tr|S3K085|S3K085_TREMA_BACT_ORAL_MICRO													>tr|F9PIL1|F9PIL1_9ACTO_BACT_ORAL_MICRO	>sp|Q73P70|OTCC_TREDE_BACT_ORAL_MICRO											>sp|P05164|PERM_HUMAN_MAM_IMMUNE			>tr|F9PMS3|F9PMS3_9ACTO_BACT_ORAL_MICRO							>sp|A8AZL5|RL14_STRGC_BACT_ORAL_MICRO
>tr|F9PJT6|F9PJT6_9ACTO_BACT_ORAL_MICRO													>sp|Q9S3R8|OMP40_PORGI_BACT_ORAL_MICRO	>tr|F9PI04|F9PI04_9ACTO_BACT_ORAL_MICRO											>tr|F9PNS1|F9PNS1_9ACTO_BACT_ORAL_MICRO			>tr|F9PNT3|F9PNT3_9ACTO_BACT_ORAL_MICRO							>sp|A8AY74|RL1_STRGC_BACT_ORAL_MICRO
>tr|G8UJN3|G8UJN3_TANFA_BACT_ORAL_MICRO													>tr|C8NDP4|C8NDP4_9LACT_BACT_ORAL_MICRO	>tr|Q73MN1|Q73MN1_TREDE_BACT_ORAL_MICRO											>tr|F9PVW4|F9PVW4_9STRE_BACT_ORAL_MICRO			>tr|Q73MM0|Q73MM0_TREDE_BACT_ORAL_MICRO
>tr|F9HJG8|F9HJG8_9STRE_BACT_ORAL_MICRO													>tr|F9PI06|F9PI06_9ACTO_BACT_ORAL_MICRO												>tr|F9PIG0|F9PIG0_9ACTO_BACT_ORAL_MICRO			>tr|F9PMZ7|F9PMZ7_9ACTO_BACT_ORAL_MICRO
>tr|F9PJC7|F9PJC7_9ACTO_BACT_ORAL_MICRO													>sp|P06702|S10A9_HUMAN_MAM_IMMUNE												>tr|F9PGW4|F9PGW4_9ACTO_BACT_ORAL_MICRO			>tr|F9PIL1|F9PIL1_9ACTO_BACT_ORAL_MICRO
>sp|P0C934|DHE2_PORGI_BACT_ORAL_MICRO													>tr|F9PNN8|F9PNN8_9ACTO_BACT_ORAL_MICRO												>tr|F9PI58|F9PI58_9ACTO_BACT_ORAL_MICRO			>tr|Q73PF7|Q73PF7_TREDE_BACT_ORAL_MICRO
>tr|F9PK52|F9PK52_9ACTO_BACT_ORAL_MICRO													>tr|F5HDQ9|F5HDQ9_PORGI_BACT_ORAL_MICRO												>tr|F9PHJ5|F9PHJ5_9ACTO_BACT_ORAL_MICRO			>tr|F9PNP4|F9PNP4_9ACTO_BACT_ORAL_MICRO
>tr|F9PJU9|F9PJU9_9ACTO_BACT_ORAL_MICRO													>tr|G8UQZ8|G8UQZ8_TANFA_BACT_ORAL_MICRO												>tr|F9PM60|F9PM60_9ACTO_BACT_ORAL_MICRO			>tr|S3JYI6|S3JYI6_TREMA_BACT_ORAL_MICRO
>tr|F9PHS9|F9PHS9_9ACTO_BACT_ORAL_MICRO													>tr|F9PK35|F9PK35_9ACTO_BACT_ORAL_MICRO												>tr|A0A166CAS6|A0A166CAS6_9EURY_BACT_ORAL_MICRO			>tr|G8UKF1|G8UKF1_TANFA_BACT_ORAL_MICRO
>sp|Q8DS47|RPOC_STRMU_BACT_ORAL_MICRO_COMM_CONT													>sp|A8AZM6|RS10_STRGC_BACT_ORAL_MICRO												>sp|P08311|CATG_HUMAN_MAM_IMMUNE			>tr|F9PHJ5|F9PHJ5_9ACTO_BACT_ORAL_MICRO
>tr|F9PIL1|F9PIL1_9ACTO_BACT_ORAL_MICRO													>sp|P01024|CO3_HUMAN_MAM_IMMUNE												>tr|F9PWR2|F9PWR2_9STRE_BACT_ORAL_MICRO			>sp|P95787|ATPA_STRMU_BACT_ORAL_MICRO_COMM_CONT
>tr|F9PGM1|F9PGM1_9ACTO_BACT_ORAL_MICRO													>sp|P05164|PERM_HUMAN_MAM_IMMUNE												>tr|F9PMF2|F9PMF2_9ACTO_BACT_ORAL_MICRO			>tr|F9PM68|F9PM68_9ACTO_BACT_ORAL_MICRO
>tr|C8NDP4|C8NDP4_9LACT_BACT_ORAL_MICRO													>tr|F9PNS1|F9PNS1_9ACTO_BACT_ORAL_MICRO												>sp|P13645|K1C10_HUMAN_COMM_CONT_MAM			>tr|F9PNE1|F9PNE1_9ACTO_BACT_ORAL_MICRO
>tr|F9PNN8|F9PNN8_9ACTO_BACT_ORAL_MICRO													>tr|F9PK62|F9PK62_9ACTO_BACT_ORAL_MICRO												>sp|A8AY46|ENO_STRGC_BACT_ORAL_MICRO			>tr|F9PMS5|F9PMS5_9ACTO_BACT_ORAL_MICRO
>tr|F9PK35|F9PK35_9ACTO_BACT_ORAL_MICRO													>tr|F9PVW4|F9PVW4_9STRE_BACT_ORAL_MICRO												>tr|F9PGZ9|F9PGZ9_9ACTO_BACT_ORAL_MICRO			>tr|F9PIG6|F9PIG6_9ACTO_BACT_ORAL_MICRO
>sp|A8AZM6|RS10_STRGC_BACT_ORAL_MICRO													>tr|F9PIG0|F9PIG0_9ACTO_BACT_ORAL_MICRO												>tr|F5HDQ9|F5HDQ9_PORGI_BACT_ORAL_MICRO			>tr|F9PLI9|F9PLI9_9ACTO_BACT_ORAL_MICRO
>sp|P05164|PERM_HUMAN_MAM_IMMUNE													>tr|F9PGW4|F9PGW4_9ACTO_BACT_ORAL_MICRO												>tr|F9PME9|F9PME9_9ACTO_BACT_ORAL_MICRO			>sp|P13645|K1C10_HUMAN_COMM_CONT_MAM
>tr|F9PNS1|F9PNS1_9ACTO_BACT_ORAL_MICRO													>tr|F9PK61|F9PK61_9ACTO_BACT_ORAL_MICRO												>sp|A8AWA0|EFTU_STRGC_BACT_ORAL_MICRO			>tr|F9PI90|F9PI90_9ACTO_BACT_ORAL_MICRO
>sp|A8AY46|ENO_STRGC_BACT_ORAL_MICRO													>sp|A8AXG8|RL7_STRGC_BACT_ORAL_MICRO												>tr|F9PIW8|F9PIW8_9ACTO_BACT_ORAL_MICRO			>tr|F9PI04|F9PI04_9ACTO_BACT_ORAL_MICRO
>tr|F9PNA4|F9PNA4_9ACTO_BACT_ORAL_MICRO													>tr|F9PI58|F9PI58_9ACTO_BACT_ORAL_MICRO															>tr|G8UI84|G8UI84_TANFA_BACT_ORAL_MICRO
>tr|F9PI45|F9PI45_9ACTO_BACT_ORAL_MICRO													>tr|F9PHJ5|F9PHJ5_9ACTO_BACT_ORAL_MICRO															>tr|G8UMK7|G8UMK7_TANFA_BACT_ORAL_MICRO
>tr|F9PK62|F9PK62_9ACTO_BACT_ORAL_MICRO													>tr|Q7MW63|Q7MW63_PORGI_BACT_ORAL_MICRO															>tr|A8AXW0|A8AXW0_STRGC_BACT_ORAL_MICRO
>tr|F9PVW4|F9PVW4_9STRE_BACT_ORAL_MICRO													>tr|F9PM60|F9PM60_9ACTO_BACT_ORAL_MICRO															>tr|F9PN88|F9PN88_9ACTO_BACT_ORAL_MICRO
>tr|S3K1B8|S3K1B8_TREMA_BACT_ORAL_MICRO													>tr|C8NEH2|C8NEH2_9LACT_BACT_ORAL_MICRO															>tr|F9PN91|F9PN91_9ACTO_BACT_ORAL_MICRO
>tr|A8AYH4|A8AYH4_STRGC_BACT_ORAL_MICRO													>sp|P08311|CATG_HUMAN_MAM_IMMUNE															>sp|P01009|A1AT_HUMAN_MAM_IMMUNE
>tr|F9PHC4|F9PHC4_9ACTO_BACT_ORAL_MICRO													>tr|F9PWR2|F9PWR2_9STRE_BACT_ORAL_MICRO															>tr|F9PNQ6|F9PNQ6_9ACTO_BACT_ORAL_MICRO
>tr|F9PK61|F9PK61_9ACTO_BACT_ORAL_MICRO													>tr|A0A165ZCB1|A0A165ZCB1_9EURY_BACT_ORAL_MICRO
>sp|A8AXG8|RL7_STRGC_BACT_ORAL_MICRO													>sp|Q9S3R9|OMP41_PORGI_BACT_ORAL_MICRO
>tr|F9PI58|F9PI58_9ACTO_BACT_ORAL_MICRO													>sp|P13645|K1C10_HUMAN_COMM_CONT_MAM
>tr|F9PJS4|F9PJS4_9ACTO_BACT_ORAL_MICRO													>sp|A8AZK6|RL15_STRGC_BACT_ORAL_MICRO
>tr|F9PHJ5|F9PHJ5_9ACTO_BACT_ORAL_MICRO													>sp|Q73LZ4|GUAA_TREDE_BACT_ORAL_MICRO
>tr|F9PN92|F9PN92_9ACTO_BACT_ORAL_MICRO													>tr|F9PIW8|F9PIW8_9ACTO_BACT_ORAL_MICRO
>tr|F9PM60|F9PM60_9ACTO_BACT_ORAL_MICRO
>tr|C8NEH2|C8NEH2_9LACT_BACT_ORAL_MICRO
>sp|A8AZL3|RL5_STRGC_BACT_ORAL_MICRO
>tr|F9PMF2|F9PMF2_9ACTO_BACT_ORAL_MICRO
>tr|F9PH72|F9PH72_9ACTO_BACT_ORAL_MICRO
>tr|F9PKL9|F9PKL9_9ACTO_BACT_ORAL_MICRO
>tr|F9PH92|F9PH92_9ACTO_BACT_ORAL_MICRO
>tr|F9PIB3|F9PIB3_9ACTO_BACT_ORAL_MICRO
>tr|G8UPP6|G8UPP6_TANFA_BACT_ORAL_MICRO
>sp|Q73P70|OTCC_TREDE_BACT_ORAL_MICRO
>tr|F9PHZ0|F9PHZ0_9ACTO_BACT_ORAL_MICRO
>tr|F9PIA2|F9PIA2_9ACTO_BACT_ORAL_MICRO
																				DA807
																				DA807
																				DA807
																				DA807
																				DA807
																				DA807
																				DA807
																				DA807
																				DA807
																				DA807
																				DA807
																				DA807
																				DA807
																				DA807
																				DA807
																				DA807
																				DA807
																				DA808
																				DA808
																				DA808
																				DA808
																				DA808
																				DA808
																				DA808
																				DA808
																				DA808
																				DA808
																				DA808
																				DA808
																				DA808
																				DA808
																				DA808
																				DA808
																				DA808
																				DA808
																				DA808
																				DA808
																				DA808
																				DA808
																				DA808
																				DA808
																				DA808
																				DA808
																				DA808
																				DA808
																				DA808
																				DA808
																				DA808
																				DA808
																				DA808
																				DA808
																				DA808
																				DA808
																				DA808
																				DA808
																				DA808
																				DA808
																				DA808
																				DA808
																				DA808
																				DA808
																				DA808
																				DA808
																				DA808
																				DA808
																				DA808
																				DA808
																				DA808
																				DA808
																				DA808
																				DA808
																				DA808
																				DA808
																				DA808
																				DA808
																				DA808
																				DA808
																				DA808
																				DA808
																				DA808
																				DA808
																				DA808
																				DA808
																				DA808
																				DA808
																				DA808
																				DA808
																				DA808
																				DA808
																				DA808
																				DA808
																				DA808
																				DA808
																				DA808
																				DA808
																				DA808
																				DA808
																				DA808
																				DA808
																				DA808
																				DA808
																				DA808
																				DA808
																				DA808
																				DA808
																				DA808
																				DA808
																				DA808
																				DA808
																				DA808
																				DA808
																				DA808
																				DA808
																				DA808
																				DA808
																				DA808
																				DA808
																				DA808
																				DA808
																				DA808
																				DA808
																				DA808
																				DA808
																				DA808
																				DA808
																				DA808
																				DA808
																				DA808
																				DA808
																				DA808
																				DA808
																				DA808
																				DA808
																				DA808
																				DA808
																				DA808
																				DA808
																				DA808
																				DA808
																				DA808
																				DA808
																				DA808
																				DA808
																				DA808
																				DA808
																				DA808
																				DA808
																				DA808
																				DA808
																				DA808
																				DA808
																				DA808
																				DA808
																				DA808
																				DA808
																				DA808
																				DA808
																				DA808
																				DA808
																				DA808
																				DA808
																				DA808
																				DA808
																				DA808
																				DA808
																				DA808
																				DA808
																				DA808
																				DA808
																				DA808
																				DA808
																				DA808
																				DA808
																				DA808
																				DA808
																				DA808
																				DA808
																				DA808
																				DA808
																				DA808
																				DA808
																				DA808
																				DA808
																				DA808
																				DA808
																				DA808
																				DA808
																				DA808
																				DA808
																				DA808
																				DA808
																				DA808
																				DA808
																				DA808
																				DA808
																				DA808
																				DA808
																				DA808
																				DA808
																				DA808

## Sheet: Dataset S4
	Supplementary Dataset S4: Peptide sequence information for Figure 3
	Site Name	Excavtion context	DA NO.	Cal. Range (95.4%)	Conventional age (BP)	Lab No.	Sex Estimation*	Age*	Elevation (masl)	Protein	Peptide spectral matches (PSMs)	Sequence	Post Translational Modifications	Peptide Taxonomic Assignment	Mascot Ion Score	Peptide probability%	Total Number of Proteins Identified	Peptide FDR	Protein FDR	Protein Taxonomic Assignment
	Gepaseru	2017ZGM2	DA793	cal. 1500-1312 BC	3149+/- 30	GU55771	Female	25-35	3943	BLG	4	VLVLDTDYKK	NA	Pecora	33.23	94	86	0.39	0.7	Capra
												VLVLDTDYKK	NA	Pecora	50.62	98
												TPEVDKEALEK	NA	Capra	44.92	96
												TPEVDKEALEKFDK	NA	Capra	39.32	95
	Pukar Gongma	2013QZPGM5	DA797	cal. 1048-836 BC	2800+/-35	Beta-180102	Unidenfied	10-11	4177	BLG	7	IIVTQTMK	Oxidation (M)	Pecora	44.11	96	259	0.41	0.8	Ovis, Bovinae or Ovis
												VLVLDTDYK	NA	Pecora	47.01	97
												VLVLDTDYKK	NA	Pecora	31.36	88
												TPEVDNEALEK	NA	Ovis	40.9	95
												TPEVDDEALEK	NA	Bovinae or Ovis	58.43	99
												TPEVDDEALEKFDK	NA	Bovinae or Ovis	58.59	99
												TPEVDDEALEKFDK	NA	Bovinae or Ovis	63.96	99
	Pukar Gongma	2013QZPGM6	DA869	cal. 1014-836 BC	2790+/-30	Beta-583727	Unidenfied	6-7	4177	BLG	3	TKIPAVFK	NA	Not unique	46.4	99	187	0.57	0.7	Capra
												VLVLDTDYKK	NA	Pecora	33.1	89
												TPEVDKEALEKFDK	NA	Capra	50.1	98
	Khunglung Satra	2017QLSZM1	DA808	cal. AD 250-411	1720+/-30	Beta-575047	Female	25-35	4282	BLG	5	TKIPAVFK	NA	Not unique	31.5	91	294	0.56	0.9	Capra, Bovinae or Ovis
												VLVLDTDYKK	NA	Pecora	66.64	100
												VLVLDTDYKK	NA	Pecora	46.52	97
												TPEVDKEALEKFDK	NA	Capra	38.3	91
												TPEVDNEALEKFDK	Deamidated (NQ)	Bovinae or Ovis	34.99	87
	Malang	2019ZMM1	DA735	cal. AD 81-236	1880+/- 30	Beta-547974	Female	~25	3910	BLG	6	VYVEELKPTPEGNLEILLQK	NA	Caprinae	35.5	90	372	0.56	0.8	Ovis,Bovinae or Ovis, Caprinae
												TKIPAVFK	NA	Not unique	53.45	99
												VLVLDTDYK	NA	Pecora	46.83	96
												TPEVDNEALEK	NA	Ovis	48.77	97
												TPEVDNEALEKFDK	NA	Ovis	36.58	91
												TPEVDNEALEKFDK	Deamidated (NQ)	Bovinae or Ovis	38.68	94
	Sangda Longo	2019ZSEM28	DA741	cal. AD 120-306	1850+/- 30	Beta-543653	Female	40-55	3700	BLG	16	IIVTQTMK	Deamidated, Oxidation	Pecora	32.8	87	39	< 0.01	< 0.01	Ovis, Bovinae or Ovis, Caprinae
												LAFNPTQLEGQCHV	NA	Caprinae	43.04	96
												LAFNPTQLEGQCHV	Deamidated (NQ)	Caprinae	31.22	86
												LAFNPTQLEGQCHV	2 Deamidated (NQ)	Caprinae	48.36	99
												LAFNPTQLEGQCHV	2 Deamidated (NQ)	Caprinae	50.71	99
												LAFNPTQLEGQCHV	2 Deamidated (NQ)	Caprinae	50.86	99
												LAFNPTQLEGQCHV	3 Deamidated (NQ)	Caprinae	62.4	100
												TKIPAVFK	NA	Not unique	30.3	94
												TPEVDNEALEK	Deamidated (NQ)	Bovinae or Ovis	37.01	95
												TPEVDNEALEK	Deamidated (NQ)	Bovinae or Ovis	39.78	96
												TPEVDNEALEK	NA	Ovis	59.57	99
												TPEVDNEALEKFDK	Deamidated (NQ)	Bovinae or Ovis	39	96
												TPEVDNEALEKFDK	Deamidated (NQ)	Bovinae or Ovis	35.78	94
												TPEVDNEALEKFDK	Deamidated (NQ)	Bovinae or Ovis	34.3	90
												VLVLDTDYKK	NA	Pecora	30.41	90
												VLVLDTDYKK	NA	Pecora	33.5	94
	Sangda Longo	2018ZSWM3	DA881	cal. 196 BC-AD 4	2090+/- 30	Beta-513146	Male	40-50	3700	BLG	3	TKIPAVFK	NA	Not unique	34.1	95	67	< 0.01	< 0.01	Capra
												VLVLDTDYKK	NA	Pecora	50.2	100
												TPEVDKEALEKFDK	NA	Capra	33.76	91
	Sangda Longo	2018ZSEM3	DA880	cal. AD 234-381	1760+/- 30	Beta-513147	Female	25-35	3700	BLG	3	TKIPAVFK	NA	Not unique	41.03	98	70	< 0.01	< 0.01	Capra
												TPEVDKEALEKFDK	NA	Capra	36.93	98
												TPEVDKEALEKFDK	NA	Capra	33.84	91
	Ounie	2018BOM5	DA742	cal. AD 601-758	1380 +/- 30	Beta-513157	Female	40-55	4654	BLG	26	TKIPAVFK	NA	Not unique	46.75	99	209	0.59	0.9	Capra, Ovis, Bovinae or Ovis
												TKIPAVFK	NA	Not unique	43.55	97
												IIVTQTMK	Oxidation (M)	Pecora	53.28	98
												VLVLDTDYK	NA	Pecora	48.25	96
												VLVLDTDYKK	NA	Pecora	49.36	98
												VLVLDTDYKK	NA	Pecora	56.49	99
												TPEVDNEALEK	NA	Ovis	65.1	99
												TPEVDNEALEK	Deamidated (NQ)	Bovinae or Ovis	40.11	94
												IPAVFKIDALNENK	Deamidated (NQ)	Pecora	34.69	86
												TPEVDNEALEKFDK	NA	Ovis	34.42	87
												TPEVDNEALEKFDK	NA	Ovis	45.66	95
												TPEVDNEALEKFDK	NA	Ovis	51.97	98
												TPEVDNEALEKFDK	Deamidated (NQ)	Bovinae or Ovis	57.49	99
												TPEVDNEALEKFDK	Deamidated (NQ)	Bovinae or Ovis	82.63	100
												TPEVDNEALEKFDK	Deamidated (NQ)	Bovinae or Ovis	52.83	99
												TPEVDNEALEKFDK	Deamidated (NQ)	Bovinae or Ovis	70.6	99
												IDALNENKVLVLDTDYKK	NA	Pecora	44.52	94
												IDALNENKVLVLDTDYKK	Deamidated (NQ)	Pecora	65.28	99
												IDALNENKVLVLDTDYKK	2 Deamidated (NQ)	Pecora	40.04	92
												IDALNENKVLVLDTDYKK	Deamidated (NQ)	Pecora	39.7	92
												YLLFCMENSAEPEQSLACQCLVR	Deamidated (NQ); Oxidation (M)	Pecora	81.5	100
												YLLFCMENSAEPEQSLACQCLVR	Deamidated (NQ); Oxidation (M)	Pecora	37.28	91
												TPEVDKEALEK	NA	Capra	67.47	99
												TPEVDKEALEKFDK	NA	Capra	49.1	99
												TPEVDKEALEKFDK	NA	Capra	55.63	99
												TPEVDKEALEKFDK	NA	Capra	92.22	100
		SCAFFOLD (filter criteria)
		Protein threshold ≥95%; Individual peptide probability ≥85%
		Peptide FDR ≤1% ; Protein FDR ≤1%
		* Sex and age estimation based on the morphological characteristics of human skeletons
